# Supplementary material for: Small extracellular vesicles ameliorate peripheral neuropathy and enhance chemotherapy of oxaliplatin on ovarian cancer
Source: J Extracell Vesicles. 2021 Mar 4;10(5):e12073. doi: 10.1002/jev2.12073 (PMC7931803; doi:10.1002/jev2.12073)
Supplement: Supplementary file 2 — Supporting Information [file JEV2-10-e12073-s002.xlsx]

## Sheet: miRNA_exp
Column A: Mature_ID, The ID of mature miRNA. Column B: Arm, The arm of miRNA. Column C: Mature_Acc, The accession number of mature miRNA from miRBase. Column D: Mature_Seq, The mature sequence of miRNA. Column E: Seed, The seed sequence of miRNA. Column F: Length, The length of mature miRNA. Column G: High_Confidence, The high confidence microRNAs are robustly supported as authentic miRNA genes. …
miRNA Information																		Read Counts
Mature_ID	Arm	Mature_Acc	Mature_Seq	Seed	Length	High_Confidence	Type	Canonical	Pre_ID	Pre_Acc	Pre_Seq	Pre_Locus	Family_AC	Family_ID	Clustered_miRNAs	Promoter	Primary_microRNA	Exo1
hsa-miR-451a	5p	MIMAT0001631	AAACCGUUACCAUUACUGAGUU	AACCGU	22	NO	Mature_miRNA	canonical_conserved_miRNA	hsa-mir-451a	MI0001729	CUUGGGAAUGGCAAGGAAACCGUUACCAUUACUGAGUUUAGUAAUGGUAAUGGUUCUCUUGCUAUACCCAGA	chr17:28861369-28861440(-)	MIPF0000148	mir-451	144,451a,451b,4732	p1@MIR4732	ENST00000582320.2	395454
hsa-miR-21-5p	5p	MIMAT0000076	UAGCUUAUCAGACUGAUGUUGA	AGCUUA	22	Yes	Mature_miRNA	canonical_conserved_miRNA	hsa-mir-21	MI0000077	UGUCGGGUAGCUUAUCAGACUGAUGUUGACUGUUGAAUCUCAUGGCAACACCAGUCGAUGGGCUGUCUGACA	chr17:59841266-59841337(+)	MIPF0000060	mir-21	21	p1@AK310806	ENST00000592790.1	209069
hsa-miR-100-5p	5p	MIMAT0000098	AACCCGUAGAUCCGAACUUGUG	ACCCGU	22	Yes	Mature_miRNA	canonical_conserved_miRNA	hsa-mir-100	MI0000102	CCUGUUGCCACAAACCCGUAGAUCCGAACUUGUGGUAUUAGUCCGCACAAGCUUGUAUCUAUAGGUAUGUGUCUGUUAGG	chr11:122152229-122152308(-)	MIPF0000033	mir-10	let7a-2,100,10526	p2@ENST00000533109	NR_024430	144078
hsa-miR-126-3p	3p	MIMAT0000445	UCGUACCGUGAGUAAUAAUGCG	CGUACC	22	Yes	Mature_miRNA	canonical_conserved_miRNA	hsa-mir-126	MI0000471	CGCUGGCGACGGGACAUUAUUACUUUUGGUACGCGCUGUGACACUUCAAACUCGUACCGUGAGUAAUAAUGCGCCGUCCACGGCA	chr9:136670602-136670686(+)	MIPF0000115	mir-126	126	p1@EGFL7	ENST00000308874.7	140521
hsa-miR-148a-3p	3p	MIMAT0000243	UCAGUGCACUACAGAACUUUGU	CAGUGC	22	Yes	Mature_miRNA	canonical_conserved_miRNA	hsa-mir-148a	MI0000253	GAGGCAAAGUUCUGAGACACUCCGACUCUGAGUAUGAUAGAAGUCAGUGCACUACAGAACUUUGUCUC	chr7:25949919-25949986(-)	MIPF0000056	mir-148	148a	p@chr7:25990767..25990800,-	XR_158815	61407
hsa-let-7i-5p	5p	MIMAT0000415	UGAGGUAGUAGUUUGUGCUGUU	GAGGUA	22	Yes	Mature_miRNA	canonical_conserved_miRNA	hsa-let-7i	MI0000434	CUGGCUGAGGUAGUAGUUUGUGCUGUUGGUCGGGUUGUGACAUUGCCCGCUGUGGAGAUAACUGCGCAAGCUACUGCCUUGCUA	chr12:62603686-62603769(+)	MIPF0000002	let-7	let7i	p1@ENST00000550290	ENST00000550290.1	54157
hsa-miR-214-3p	3p	MIMAT0000271	ACAGCAGGCACAGACAGGCAGU	CAGCAG	22	Yes	Mature_miRNA	canonical_conserved_miRNA	hsa-mir-214	MI0000290	GGCCUGGCUGGACAGAGUUGUCAUGUGUCUGCCUGUCUACACUUGCUGUGCAGAACAUCCGCUCACCUGUACAGCAGGCACAGACAGGCAGUCACAUGACAACCCAGCCU	chr1:172138798-172138907(-)	MIPF0000062	mir-214	199a-2,214,3120	p1@DNM3OS	NR_038397	49071
hsa-miR-1-3p	3p	MIMAT0000416	UGGAAUGUAAAGAAGUAUGUAU	GGAAUG	22	Yes	Mature_miRNA	canonical_conserved_miRNA	hsa-mir-1-1	MI0000651	UGGGAAACAUACUUCUUUAUAUGCCCAUAUGGACCUGCUAAGCUAUGGAAUGUAAAGAAGUAUGUAUCUCA	chr20:62554306-62554376(+)	MIPF0000038	mir-1	1-1	p1@C20orf166	NM_178463	48637
hsa-miR-143-3p	3p	MIMAT0000435	UGAGAUGAAGCACUGUAGCUC	GAGAUG	21	Yes	Mature_miRNA	canonical_conserved_miRNA	hsa-mir-143	MI0000459	GCGCAGCGCCCUGUCUCCCAGCCUGAGGUGCAGUGCUGCAUCUCUGGUCAGUUGGGAGUCUGAGAUGAAGCACUGUAGCUCAGGAAGAGAGAAGUUGUUCUGCAGC	chr5:149428918-149429023(+)	MIPF0000094	mir-143	143,145	p1@MIR143HG	NR_027180	37566
hsa-miR-26a-5p	5p	MIMAT0000082	UUCAAGUAAUCCAGGAUAGGCU	UCAAGU	22	Yes	Mature_miRNA	canonical_conserved_miRNA	hsa-mir-26a-2	MI0000750	GGCUGUGGCUGGAUUCAAGUAAUCCAGGAUAGGCUGUUUCCAUCUGUGAGGCCUAUUCUUGAUUACUUGUUUCUGGAGGCAGCU	chr12:57824609-57824692(-)	MIPF0000043	mir-26	26a-2	p1@CTDSP2	ENST00000548823.1	33063
hsa-let-7g-5p	5p	MIMAT0000414	UGAGGUAGUAGUUUGUACAGUU	GAGGUA	22	Yes	Mature_miRNA	canonical_conserved_miRNA	hsa-let-7g	MI0000433	AGGCUGAGGUAGUAGUUUGUACAGUUUGAGGGUCUAUGAUACCACCCGGUACAGGAGAUAACUGUACAGGCCACUGCCUUGCCA	chr3:52268278-52268361(-)	MIPF0000002	let-7	let7g	p1@WDR82	NM_025222	27944
hsa-miR-30a-5p	5p	MIMAT0000087	UGUAAACAUCCUCGACUGGAAG	GUAAAC	22	Yes	Mature_miRNA	canonical_conserved_miRNA	hsa-mir-30a	MI0000088	GCGACUGUAAACAUCCUCGACUGGAAGCUGUGAAGCCACAGAUGGGCUUUCAGUCGGAUGUUUGCAGCUGC	chr6:71403551-71403621(-)	MIPF0000005	mir-30	30a	p1@LINC00472	ENST00000413945.1	25494
hsa-miR-99a-5p	5p	MIMAT0000097	AACCCGUAGAUCCGAUCUUGUG	ACCCGU	22	Yes	Mature_miRNA	canonical_conserved_miRNA	hsa-mir-99a	MI0000101	CCCAUUGGCAUAAACCCGUAGAUCCGAUCUUGUGGUGAAGUGGACCGCACAAGCUCGCUUCUAUGGGUCUGUGUCAGUGUG	chr21:16539089-16539169(+)	MIPF0000033	mir-10	let7c,99a	p1@LINC00478	ENST00000418813.2	25363
hsa-miR-486-5p	5p	MIMAT0002177	UCCUGUACUGAGCUGCCCCGAG	CCUGUA	22	Yes	Mature_miRNA	canonical_conserved_miRNA	hsa-mir-486-1	MI0002470	GCAUCCUGUACUGAGCUGCCCCGAGGCCCUUCAUGCUGCCCAGCUCGGGGCAGCUCAGUACAGGAUAC	chr8:41660441-41660508(-)	MIPF0000220	mir-486	486-1,486-2	p1@ANK1	NM_020477	24930
hsa-let-7a-5p	5p	MIMAT0000062	UGAGGUAGUAGGUUGUAUAGUU	GAGGUA	22	Yes	Mature_miRNA	canonical_conserved_miRNA	hsa-let-7a-1	MI0000060	UGGGAUGAGGUAGUAGGUUGUAUAGUUUUAGGGUCACACCCACCACUGGGAGAUAACUAUACAAUCUACUGUCUUUCCUA	chr9:94175957-94176036(+)	MIPF0000002	let-7	let7a-1,let7d,let7f-1	p@chr9:96928516..96928603,+	ENST00000602703.1	17974
hsa-miR-184	5p	MIMAT0000454	UGGACGGAGAACUGAUAAGGGU	GGACGG	22	NO	Mature_miRNA	canonical_conserved_miRNA	hsa-mir-184	MI0000481	CCAGUCACGUCCCCUUAUCACUUUUCCAGCCCAGCUUUGUGACUGUAAGUGUUGGACGGAGAACUGAUAAGGGUAGGUGAUUGA	chr15:79209788-79209871(+)	MIPF0000059	mir-184	184	p1@MIR184	curation	15820
hsa-miR-10a-5p	5p	MIMAT0000253	UACCCUGUAGAUCCGAAUUUGUG	ACCCUG	23	Yes	Mature_miRNA	canonical_conserved_miRNA	hsa-mir-10a	MI0000266	GAUCUGUCUGUCUUCUGUAUAUACCCUGUAGAUCCGAAUUUGUGUAAGGAAUUUUGUGGUCACAAAUUCGUAUCUAGGGGAAUAUGUAGUUGACAUAAACACUCCGCUCU	chr17:48579838-48579947(-)	MIPF0000033	mir-10	10a	p1@HOXB6	ENST00000552000.2	15746
hsa-miR-27b-3p	3p	MIMAT0000419	UUCACAGUGGCUAAGUUCUGC	UCACAG	21	Yes	Mature_miRNA	canonical_conserved_miRNA	hsa-mir-27b	MI0000440	ACCUCUCUAACAAGGUGCAGAGCUUAGCUGAUUGGUGAACAGUGAUUGGUUUCCGCUUUGUUCACAGUGGCUAAGUUCUGCACCUGAAGAGAAGGUG	chr9:95085445-95085541(+)	MIPF0000036	mir-27	24-1,23b,27b,3074	p1@C9orf3	ENST00000471978.1	14065
hsa-miR-30d-5p	5p	MIMAT0000245	UGUAAACAUCCCCGACUGGAAG	GUAAAC	22	Yes	Mature_miRNA	canonical_conserved_miRNA	hsa-mir-30d	MI0000255	GUUGUUGUAAACAUCCCCGACUGGAAGCUGUAAGACACAGCUAAGCUUUCAGUCAGAUGUUUGCUGCUAC	chr8:134804876-134804945(-)	MIPF0000005	mir-30	30d,30b	p@chr8:135844510..135844527,-	curation	13301
hsa-miR-122-5p	5p	MIMAT0000421	UGGAGUGUGACAAUGGUGUUUG	GGAGUG	22	Yes	Mature_miRNA	canonical_conserved_miRNA	hsa-mir-122	MI0000442	CCUUAGCAGAGCUGUGGAGUGUGACAAUGGUGUUUGUGUCUAAACUAUCAAACGCCAUUAUCACACUAAAUAGCUACUGCUAGGC	chr18:58451074-58451158(+)	MIPF0000095	mir-122	122,122b	p@chr18:56113488..56113503,+	curation	13225
hsa-miR-27a-3p	3p	MIMAT0000084	UUCACAGUGGCUAAGUUCCGC	UCACAG	21	Yes	Mature_miRNA	canonical_conserved_miRNA	hsa-mir-27a	MI0000085	CUGAGGAGCAGGGCUUAGCUGCUUGUGAGCAGGGUCCACACCAAGUCGUGUUCACAGUGGCUAAGUUCCGCCCCCCAG	chr19:13836440-13836517(-)	MIPF0000036	mir-27	23a,24-2,27a	p@chr19:13953708..13953767,-	curation	13055
hsa-miR-7-5p	5p	MIMAT0000252	UGGAAGACUAGUGAUUUUGUUGUU	GGAAGA	24	Yes	Mature_miRNA	canonical_conserved_miRNA	hsa-mir-7-3	MI0000265	AGAUUAGAGUGGCUGUGGUCUAGUGCUGUGUGGAAGACUAGUGAUUUUGUUGUUCUGAUGUACUACGACAACAAGUCACAGCCGGCCUCAUAGCGCAGACUCCCUUCGAC	chr19:4770670-4770779(+)	MIPF0000022	mir-7	7-3	p1@MIR7-3HG	ENST00000317292.3	12798
hsa-miR-15b-5p	5p	MIMAT0000417	UAGCAGCACAUCAUGGUUUACA	AGCAGC	22	Yes	Mature_miRNA	canonical_conserved_miRNA	hsa-mir-15b	MI0000438	UUGAGGCCUUAAAGUACUGUAGCAGCACAUCAUGGUUUACAUGCUACAGUCAAGAUGCGAAUCAUUAUUUGCUGCUCUAGAAAUUUAAGGAAAUUCAU	chr3:160404588-160404685(+)	MIPF0000006	mir-15	16-2,15b	p1@SMC4	ENST00000467468.1	12750
hsa-miR-16-5p	5p	MIMAT0000069	UAGCAGCACGUAAAUAUUGGCG	AGCAGC	22	Yes	Mature_miRNA	canonical_conserved_miRNA	hsa-mir-16-2	MI0000115	GUUCCACUCUAGCAGCACGUAAAUAUUGGCGUAGUGAAAUAUAUAUUAAACACCAAUAUUACUGUGCUGCUUUAGUGUGAC	chr3:160404745-160404825(+)	MIPF0000006	mir-15	16-2,15b	p1@SMC4	ENST00000467468.1	12189
hsa-miR-92a-3p	3p	MIMAT0000092	UAUUGCACUUGUCCCGGCCUGU	AUUGCA	22	Yes	Mature_miRNA	canonical_conserved_miRNA	hsa-mir-92a-2	MI0000094	UCAUCCCUGGGUGGGGAUUUGUUGCAUUACUUGUGUUCUAUAUAAAGUAUUGCACUUGUCCCGGCCUGUGGAAGA	chrX:134169538-134169612(-)	MIPF0000013	mir-25	19b-2,92a-2,106a,363,18b,20b	p@chrX:133308067..133308078,-	curation	11261
hsa-miR-221-3p	3p	MIMAT0000278	AGCUACAUUGUCUGCUGGGUUUC	GCUACA	23	Yes	Mature_miRNA	canonical_conserved_miRNA	hsa-mir-221	MI0000298	UGAACAUCCAGGUCUGGGGCAUGAACCUGGCAUACAAUGUAGAUUUCUGUGUUCGUUAGGCAACAGCUACAUUGUCUGCUGGGUUUCAGGCUACCUGGAAACAUGUUCUC	chrX:45746157-45746266(-)	MIPF0000051	mir-221	221,222	p@chrX:45629661..45629677,-	ENST00000602461.1	11249
hsa-miR-222-3p	3p	MIMAT0000279	AGCUACAUCUGGCUACUGGGU	GCUACA	21	Yes	Mature_miRNA	canonical_conserved_miRNA	hsa-mir-222	MI0000299	GCUGCUGGAAGGUGUAGGUACCCUCAAUGGCUCAGUAGCCAGUGUAGAUCCUGUCUUUCGUAAUCAGCAGCUACAUCUGGCUACUGGGUCUCUGAUGGCAUCUUCUAGCU	chrX:45747015-45747124(-)	MIPF0000051	mir-221	221,222	p@chrX:45629661..45629677,-	ENST00000602461.1	10996
hsa-miR-9-5p	5p	MIMAT0000441	UCUUUGGUUAUCUAGCUGUAUGA	CUUUGG	23	Yes	Mature_miRNA	canonical_conserved_miRNA	hsa-mir-9-1	MI0000466	CGGGGUUGGUUGUUAUCUUUGGUUAUCUAGCUGUAUGAGUGGUGUGGAGUCUUCAUAAAGCUAGAUAACCGAAAGUAAAAAUAACCCCA	chr1:156420341-156420429(-)	MIPF0000014	mir-9	9-1	p1@C1orf61	ENST00000400991.2	10750
hsa-miR-25-3p	3p	MIMAT0000081	CAUUGCACUUGUCUCGGUCUGA	AUUGCA	22	Yes	Mature_miRNA	canonical_conserved_miRNA	hsa-mir-25	MI0000082	GGCCAGUGUUGAGAGGCGGAGACUUGGGCAAUUGCUGGACGCUGCCCUGGGCAUUGCACUUGUCUCGGUCUGACAGUGCCGGCC	chr7:100093560-100093643(-)	MIPF0000013	mir-25	25,93,106b	p1@MCM7	ENST00000489841.1	10746
hsa-miR-10b-5p	5p	MIMAT0000254	UACCCUGUAGAACCGAAUUUGUG	ACCCUG	23	Yes	Mature_miRNA	canonical_conserved_miRNA	hsa-mir-10b	MI0000267	CCAGAGGUUGUAACGUUGUCUAUAUAUACCCUGUAGAACCGAAUUUGUGUGGUAUCCGUAUAGUCACAGAUUCGAUUCUAGGGGAAUAUAUGGUCGAUGCAAAAACUUCA	chr2:176150303-176150412(+)	MIPF0000033	mir-10	10b	p1@HOXD3	ENST00000432796.2	10404
hsa-miR-101-3p	3p	MIMAT0000099	UACAGUACUGUGAUAACUGAA	ACAGUA	21	Yes	Mature_miRNA	canonical_conserved_miRNA	hsa-mir-101-1	MI0000103	UGCCCUGGCUCAGUUAUCACAGUGCUGAUGCUGUCUAUUCUAAAGGUACAGUACUGUGAUAACUGAAGGAUGGCA	chr1:65058434-65058508(-)	MIPF0000046	mir-101	101-1,3671	p1@ENST00000448344	curation	9811
hsa-miR-125b-5p	5p	MIMAT0000423	UCCCUGAGACCCUAACUUGUGA	CCCUGA	22	Yes	Mature_miRNA	canonical_conserved_miRNA	hsa-mir-125b-2	MI0000470	ACCAGACUUUUCCUAGUCCCUGAGACCCUAACUUGUGAGGUAUUUUAGUAACAUCACAAGUCAGGCUCUUGGGACCUAGGCGGAGGGGA	chr21:16590237-16590325(+)	MIPF0000033	mir-10	125b-2	p1@LINC00478	ENST00000418813.2	9705
hsa-miR-24-3p	3p	MIMAT0000080	UGGCUCAGUUCAGCAGGAACAG	GGCUCA	22	Yes	Mature_miRNA	canonical_conserved_miRNA	hsa-mir-24-2	MI0000081	CUCUGCCUCCCGUGCCUACUGAGCUGAAACACAGUUGGUUUGUGUACACUGGCUCAGUUCAGCAGGAACAGGG	chr19:13836287-13836359(-)	MIPF0000041	mir-24	23a,24-2,27a	p@chr19:13953708..13953767,-	curation	9498
hsa-miR-29a-3p	3p	MIMAT0000086	UAGCACCAUCUGAAAUCGGUUA	AGCACC	22	Yes	Mature_miRNA	canonical_conserved_miRNA	hsa-mir-29a	MI0000087	AUGACUGAUUUCUUUUGGUGUUCAGAGUCAAUAUAAUUUUCUAGCACCAUCUGAAAUCGGUUAU	chr7:130876747-130876810(-)	MIPF0000009	mir-29	29a,29b-1	p@chr7:130597585..130597624,-	ENST00000432045.2	9414
hsa-miR-199b-3p	3p	MIMAT0004563	ACAGUAGUCUGCACAUUGGUUA	CAGUAG	22	Yes	Mature_miRNA	canonical_conserved_miRNA	hsa-mir-199b	MI0000282	CCAGAGGACACCUCCACUCCGUCUACCCAGUGUUUAGACUAUCUGUUCAGGACUCCCAAAUUGUACAGUAGUCUGCACAUUGGUUAGGCUGGGCUGGGUUAGACCCUCGG	chr9:128244721-128244830(-)	MIPF0000040	mir-199	199b,3154	p1@MIR3154	curation	8585
hsa-miR-199a-3p	3p	MIMAT0000232	ACAGUAGUCUGCACAUUGGUUA	CAGUAG	22	Yes	Mature_miRNA	canonical_conserved_miRNA	hsa-mir-199a-1	MI0000242	GCCAACCCAGUGUUCAGACUACCUGUUCAGGAGGCUCUCAAUGUGUACAGUAGUCUGCACAUUGGUUAGGC	chr19:10817426-10817496(-)	MIPF0000040	mir-199	199a-1	p1@MIR199A1	curation	8585
hsa-miR-191-5p	5p	MIMAT0000440	CAACGGAAUCCCAAAAGCAGCUG	AACGGA	23	Yes	Mature_miRNA	canonical_conserved_miRNA	hsa-mir-191	MI0000465	CGGCUGGACAGCGGGCAACGGAAUCCCAAAAGCAGCUGUUGUCUCCAGAGCAUUCCAGCUGCGCUUGGAUUUCGUCCCCUGCUCUCCUGCCU	chr3:49020618-49020709(-)	MIPF0000194	mir-191	191,425	p2@DALRD3	ENST00000313778.5	8436
hsa-miR-140-3p	3p	MIMAT0004597	UACCACAGGGUAGAACCACGG	ACCACA	21	Yes	Mature_miRNA	canonical_conserved_miRNA	hsa-mir-140	MI0000456	UGUGUCUCUCUCUGUGUCCUGCCAGUGGUUUUACCCUAUGGUAGGUUACGUCAUGCUGUUCUACCACAGGGUAGAACCACGGACAGGAUACCGGGGCACC	chr16:69933081-69933180(+)	MIPF0000085	mir-140	140	p1@WWP2	ENST00000359154.2	7816
hsa-miR-26b-5p	5p	MIMAT0000083	UUCAAGUAAUUCAGGAUAGGU	UCAAGU	21	Yes	Mature_miRNA	canonical_conserved_miRNA	hsa-mir-26b	MI0000084	CCGGGACCCAGUUCAAGUAAUUCAGGAUAGGUUGUGUGCUGUCCAGCCUGUUCUCCAUUACUUGGCUCGGGGACCGG	chr2:218402646-218402722(+)	MIPF0000043	mir-26	26b	p1@CTDSP1	NM_021198	6763
hsa-miR-30c-5p	5p	MIMAT0000244	UGUAAACAUCCUACACUCUCAGC	GUAAAC	23	Yes	Mature_miRNA	canonical_conserved_miRNA	hsa-mir-30c-1	MI0000736	ACCAUGCUGUAGUGUGUGUAAACAUCCUACACUCUCAGCUGUGAGCUCAAGGUGGCUGGGAGAGGGUUGUUUACUCCUUCUGCCAUGGA	chr1:40757284-40757372(+)	MIPF0000005	mir-30	30c-1,30e	p1@NFYC	ENST00000447388.3	6750
hsa-miR-103a-3p	3p	MIMAT0000101	AGCAGCAUUGUACAGGGCUAUGA	GCAGCA	23	Yes	Mature_miRNA	canonical_conserved_miRNA	hsa-mir-103a-1	MI0000109	UACUGCCCUCGGCUUCUUUACAGUGCUGCCUUGUUGCAUAUGGAUCAAGCAGCAUUGUACAGGGCUAUGAAGGCAUUG	chr5:168560896-168560973(-)	MIPF0000024	mir-103	103a-1,103b-1	p1@PANK3	ENST00000239231.6	6697
hsa-let-7c-5p	5p	MIMAT0000064	UGAGGUAGUAGGUUGUAUGGUU	GAGGUA	22	Yes	Mature_miRNA	canonical_conserved_miRNA	hsa-let-7c	MI0000064	GCAUCCGGGUUGAGGUAGUAGGUUGUAUGGUUUAGAGUUACACCCUGGGAGUUAACUGUACAACCUUCUAGCUUUCCUUGGAGC	chr21:16539828-16539911(+)	MIPF0000002	let-7	let7c,99a	p1@LINC00478	ENST00000418813.2	6373
hsa-let-7b-5p	5p	MIMAT0000063	UGAGGUAGUAGGUUGUGUGGUU	GAGGUA	22	Yes	Mature_miRNA	canonical_conserved_miRNA	hsa-let-7b	MI0000063	CGGGGUGAGGUAGUAGGUUGUGUGGUUUCAGGGCAGUGAUGUUGCCCCUCGGAAGAUAACUAUACAACCUACUGCCUUCCCUG	chr22:46113686-46113768(+)	MIPF0000002	let-7	let7a-3,let7b,4763	p2@MIRLET7BHG,p4@MIR4763	NR_027033	6327
hsa-miR-146a-5p	5p	MIMAT0000449	UGAGAACUGAAUUCCAUGGGUU	GAGAAC	22	Yes	Mature_miRNA	canonical_conserved_miRNA	hsa-mir-146a	MI0000477	CCGAUGUGUAUCCUCAGCUUUGAGAACUGAAUUCCAUGGGUUGUGUCAGUGUCAGACCUCUGAAAUUCAGUUCUUCAGCUGGGAUAUCUCUGUCAUCGU	chr5:160485352-160485450(+)	MIPF0000103	mir-146	146a	p1@uc003lyl.3	ENST00000517927.1	6125
hsa-miR-30e-5p	5p	MIMAT0000692	UGUAAACAUCCUUGACUGGAAG	GUAAAC	22	Yes	Mature_miRNA	canonical_conserved_miRNA	hsa-mir-30e	MI0000749	GGGCAGUCUUUGCUACUGUAAACAUCCUUGACUGGAAGCUGUAAGGUGUUCAGAGGAGCUUUCAGUCGGAUGUUUACAGCGGCAGGCUGCCA	chr1:40754355-40754446(+)	MIPF0000005	mir-30	30c-1,30e	p1@NFYC	ENST00000447388.3	5803
hsa-miR-23a-3p	3p	MIMAT0000078	AUCACAUUGCCAGGGAUUUCC	UCACAU	21	Yes	Mature_miRNA	canonical_conserved_miRNA	hsa-mir-23a	MI0000079	GGCCGGCUGGGGUUCCUGGGGAUGGGAUUUGCUUCCUGUCACAAAUCACAUUGCCAGGGAUUUCCAACCGACC	chr19:13836587-13836659(-)	MIPF0000027	mir-23	23a,24-2,27a	p@chr19:13953708..13953767,-	curation	5164
hsa-miR-378a-3p	3p	MIMAT0000732	ACUGGACUUGGAGUCAGAAGGC	CUGGAC	22	Yes	Mature_miRNA	canonical_conserved_miRNA	hsa-mir-378a	MI0000786	AGGGCUCCUGACUCCAGGUCCUGUGUGUUACCUAGAAAUAGCACUGGACUUGGAGUCAGAAGGCCU	chr5:149732825-149732890(+)	MIPF0000168	mir-378	378a	p1@PPARGC1B	ENST00000309241.5	5130
hsa-miR-127-3p	3p	MIMAT0000446	UCGGAUCCGUCUGAGCUUGGCU	CGGAUC	22	Yes	Mature_miRNA	canonical_conserved_miRNA	hsa-mir-127	MI0000472	UGUGAUCACUGUCUCCAGCCUGCUGAAGCUCAGAGGGCUCUGAUUCAGAAAGAUCAUCGGAUCCGUCUGAGCUUGGCUGGUCGGAAGUCUCAUCAUC	chr14:100882979-100883075(+)	MIPF0000080	mir-127	127,136,337,431,433,493,432,665	p1@MEG3	Gtl2-Dio3	4905
hsa-miR-133a-3p	3p	MIMAT0000427	UUUGGUCCCCUUCAACCAGCUG	UUGGUC	22	Yes	Mature_miRNA	canonical_conserved_miRNA	hsa-mir-133a-1	MI0000450	ACAAUGCUUUGCUAGAGCUGGUAAAAUGGAACCAAAUCGCCUCUUCAAUGGAUUUGGUCCCCUUCAACCAGCUGUAGCUAUGCAUUGA	chr18:21825698-21825785(-)	MIPF0000029	mir-133	1-2,133a-1	p1@uc002ktr.2,p1@uc002kts.2	ENST00000581072.1	4668
hsa-miR-22-3p	3p	MIMAT0000077	AAGCUGCCAGUUGAAGAACUGU	AGCUGC	22	Yes	Mature_miRNA	canonical_conserved_miRNA	hsa-mir-22	MI0000078	GGCUGAGCCGCAGUAGUUCUUCAGUGGCAAGCUUUAUGUCCUGACCCAGCUAAAGCUGCCAGUUGAAGAACUGUUGCCCUCUGCC	chr17:1713903-1713987(-)	MIPF0000053	mir-22	22	p1@MIR22HG	ENST00000609442.1	4476
hsa-miR-181a-5p	5p	MIMAT0000256	AACAUUCAACGCUGUCGGUGAGU	ACAUUC	23	Yes	Mature_miRNA	canonical_conserved_miRNA	hsa-mir-181a-2	MI0000269	AGAAGGGCUAUCAGGCCAGCCUUCAGAGGACUCCAAGGAACAUUCAACGCUGUCGGUGAGUUUGGGAUUUGAAAAAACCACUGACCGUUGACUGUACCUUGGGGUCCUUA	chr9:124692442-124692551(+)	MIPF0000007	mir-181	181a-2,181b-2	p1@MIR181A2HG	NR_038975	4264
hsa-miR-186-5p	5p	MIMAT0000456	CAAAGAAUUCUCCUUUUGGGCU	AAAGAA	22	Yes	Mature_miRNA	canonical_conserved_miRNA	hsa-mir-186	MI0000483	UGCUUGUAACUUUCCAAAGAAUUCUCCUUUUGGGCUUUCUGGUUUUAUUUUAAGCCCAAAGGUGAAUUUUUUGGGAAGUUUGAGCU	chr1:71067631-71067716(-)	MIPF0000109	mir-186	186	p1@ZRANB2	ENST00000254821.6	3951
hsa-miR-192-5p	5p	MIMAT0000222	CUGACCUAUGAAUUGACAGCC	UGACCU	21	Yes	Mature_miRNA	canonical_conserved_miRNA	hsa-mir-192	MI0000234	GCCGAGACCGAGUGCACAGGGCUCUGACCUAUGAAUUGACAGCCAGUGCUCUCGUCUCCCCUCUGGCUGCCAAUUCCAUAGGUCACAGGUAUGUUCGCCUCAAUGCCAGC	chr11:64891137-64891246(-)	MIPF0000063	mir-192	192,194-2,6749,6750	p1@ENST00000413053,p1@uc009ypx.2	ENST00000413053.1	3807
hsa-miR-20a-5p	5p	MIMAT0000075	UAAAGUGCUUAUAGUGCAGGUAG	AAAGUG	23	Yes	Mature_miRNA	canonical_conserved_miRNA	hsa-mir-20a	MI0000076	GUAGCACUAAAGUGCUUAUAGUGCAGGUAGUGUUUAGUUAUCUACUGCAUUAUGAGCACUUAAAGUACUGC	chr13:91351065-91351135(+)	MIPF0000001	mir-17	17,18a,19a,19b-1,20a,92a-1	p1@MIR17HG	NR_027349	3758
hsa-miR-128-3p	3p	MIMAT0000424	UCACAGUGAACCGGUCUCUUU	CACAGU	21	Yes	Mature_miRNA	canonical_conserved_miRNA	hsa-mir-128-2	MI0000727	UGUGCAGUGGGAAGGGGGGCCGAUACACUGUACGAGAGUGAGUAGCAGGUCUCACAGUGAACCGGUCUCUUUCCCUACUGUGUC	chr3:35744476-35744559(+)	MIPF0000048	mir-128	128-2	p1@ARPP21	ENST00000417925.1	3750
hsa-miR-185-5p	5p	MIMAT0000455	UGGAGAGAAAGGCAGUUCCUGA	GGAGAG	22	Yes	Mature_miRNA	canonical_conserved_miRNA	hsa-mir-185	MI0000482	AGGGGGCGAGGGAUUGGAGAGAAAGGCAGUUCCUGAUGGUCCCCUCCCCAGGGGCUGGCUUUCCUCUGGUCCUUCCCUCCCA	chr22:20033139-20033220(+)	MIPF0000202	mir-185	185	p1@C22orf25	NM_152906	3643
hsa-miR-99b-5p	5p	MIMAT0000689	CACCCGUAGAACCGACCUUGCG	ACCCGU	22	Yes	Mature_miRNA	canonical_conserved_miRNA	hsa-mir-99b	MI0000746	GGCACCCACCCGUAGAACCGACCUUGCGGGGCCUUCGCCGCACACAAGCUCGUGUCUGUGGGUCCGUGUC	chr19:51692612-51692681(+)	MIPF0000033	mir-10	let7e,125a,99b	p@chr19:52192629..52192640,+	curation	3616
hsa-miR-144-3p	3p	MIMAT0000436	UACAGUAUAGAUGAUGUACU	ACAGUA	20	Yes	Mature_miRNA	canonical_conserved_miRNA	hsa-mir-144	MI0000460	UGGGGCCCUGGCUGGGAUAUCAUCAUAUACUGUAAGUUUGCGAUGAGACACUACAGUAUAGAUGAUGUACUAGUCCGGGCACCCCC	chr17:28861533-28861618(-)	MIPF0000093	mir-144	144,451a,451b,4732	p1@MIR4732	ENST00000582320.2	3376
hsa-miR-363-3p	3p	MIMAT0000707	AAUUGCACGGUAUCCAUCUGUA	AUUGCA	22	Yes	Mature_miRNA	canonical_conserved_miRNA	hsa-mir-363	MI0000764	UGUUGUCGGGUGGAUCACGAUGCAAUUUUGAUGAGUAUCAUAGGAGAAAAAUUGCACGGUAUCCAUCUGUAAACC	chrX:134169378-134169452(-)	MIPF0000138	mir-363	19b-2,92a-2,106a,363,18b,20b	p@chrX:133308067..133308078,-	curation	3360
hsa-miR-142-5p	5p	MIMAT0000433	CAUAAAGUAGAAAGCACUACU	AUAAAG	21	Yes	Star_miRNA	canonical_conserved_miRNA	hsa-mir-142	MI0000458	GACAGUGCAGUCACCCAUAAAGUAGAAAGCACUACUAACAGCACUGGAGGGUGUAGUGUUUCCUACUUUAUGGAUGAGUGUACUGUG	chr17:58331232-58331318(-)	MIPF0000084	mir-142	142,4736	p1@AX721088	ENST00000579003.1	3284
hsa-miR-320a-3p	3p	MIMAT0000510	AAAAGCUGGGUUGAGAGGGCGA	AAAGCU	22	Yes	-	non-canonical_miRNA	hsa-mir-320a	MI0000542	CUCCCCUCCGCCUUCUCUUCCCGGUUCUUCCCGGAGUCGGGAAAAGCUGGGUUGAGAGGGCGAAAAAGGAUG	chr8:22244966-22245037(-)	MIPF0000163	mir-320	320a	p1@MIR320A	curation	3213
hsa-miR-155-5p	5p	MIMAT0000646	UUAAUGCUAAUCGUGAUAGGGGUU	UAAUGC	24	Yes	Mature_miRNA	canonical_conserved_miRNA	hsa-mir-155	MI0000681	CUGUUAAUGCUAAUCGUGAUAGGGGUUUUUGCCUCCAACUGACUCCUACAUAUUAGCAUUAACAG	chr21:25573980-25574044(+)	MIPF0000157	mir-155	155	p1@MIR155HG	NR_001458	2974
hsa-miR-200a-3p	3p	MIMAT0000682	UAACACUGUCUGGUAACGAUGU	AACACU	22	Yes	Mature_miRNA	canonical_conserved_miRNA	hsa-mir-200a	MI0000737	CCGGGCCCCUGUGAGCAUCUUACCGGACAGUGCUGGAUUUCCCAGCUUGACUCUAACACUGUCUGGUAACGAUGUUCAAAGGUGACCCGC	chr1:1167863-1167952(+)	MIPF0000019	mir-8	200b,200a,429	p@chr1:1098252..1098265,+	curation	2915
hsa-miR-17-5p	5p	MIMAT0000070	CAAAGUGCUUACAGUGCAGGUAG	AAAGUG	23	Yes	Mature_miRNA	canonical_conserved_miRNA	hsa-mir-17	MI0000071	GUCAGAAUAAUGUCAAAGUGCUUACAGUGCAGGUAGUGAUAUGUGCAUCUACUGCAGUGAAGGCACUUGUAGCAUUAUGGUGAC	chr13:91350605-91350688(+)	MIPF0000001	mir-17	17,18a,19a,19b-1,20a,92a-1	p1@MIR17HG	NR_027349	2832
hsa-miR-125a-5p	5p	MIMAT0000443	UCCCUGAGACCCUUUAACCUGUGA	CCCUGA	24	Yes	Mature_miRNA	canonical_conserved_miRNA	hsa-mir-125a	MI0000469	UGCCAGUCUCUAGGUCCCUGAGACCCUUUAACCUGUGAGGACAUCCAGGGUCACAGGUGAGGUUCUUGGGAGCCUGGCGUCUGGCC	chr19:51693254-51693339(+)	MIPF0000033	mir-10	let7e,125a,99b	p@chr19:52192629..52192640,+	curation	2804
hsa-miR-148b-3p	3p	MIMAT0000759	UCAGUGCAUCACAGAACUUUGU	CAGUGC	22	Yes	Mature_miRNA	canonical_conserved_miRNA	hsa-mir-148b	MI0000811	CAAGCACGAUUAGCAUUUGAGGUGAAGUUCUGUUAUACACUCAGGCUGUGGCUCUCUGAAAGUCAGUGCAUCACAGAACUUUGUCUCGAAAGCUUUCUA	chr12:54337216-54337314(+)	MIPF0000056	mir-148	148b	p1@COPZ1	ENST00000551412.1	2803
hsa-miR-31-5p	5p	MIMAT0000089	AGGCAAGAUGCUGGCAUAGCU	GGCAAG	21	Yes	Mature_miRNA	canonical_conserved_miRNA	hsa-mir-31	MI0000089	GGAGAGGAGGCAAGAUGCUGGCAUAGCUGUUGAACUGGGAACCUGCUAUGCCAACAUAUUGCCAUCUUUCC	chr9:21512115-21512185(-)	MIPF0000064	mir-31	31	p1@MIR31HG	NR_027054	2782
hsa-miR-200b-3p	3p	MIMAT0000318	UAAUACUGCCUGGUAAUGAUGA	AAUACU	22	Yes	Mature_miRNA	canonical_conserved_miRNA	hsa-mir-200b	MI0000342	CCAGCUCGGGCAGCCGUGGCCAUCUUACUGGGCAGCAUUGGAUGGAGUCAGGUCUCUAAUACUGCCUGGUAAUGAUGACGGCGGAGCCCUGCACG	chr1:1167104-1167198(+)	MIPF0000019	mir-8	200b,200a,429	p@chr1:1098252..1098265,+	curation	2737
hsa-miR-93-5p	5p	MIMAT0000093	CAAAGUGCUGUUCGUGCAGGUAG	AAAGUG	23	Yes	Mature_miRNA	canonical_conserved_miRNA	hsa-mir-93	MI0000095	CUGGGGGCUCCAAAGUGCUGUUCGUGCAGGUAGUGUGAUUACCCAACCUACUGCUGAGCUAGCACUUCCCGAGCCCCCGG	chr7:100093768-100093847(-)	MIPF0000001	mir-17	25,93,106b	p1@MCM7	ENST00000489841.1	2664
hsa-miR-425-5p	5p	MIMAT0003393	AAUGACACGAUCACUCCCGUUGA	AUGACA	23	Yes	Mature_miRNA	canonical_conserved_miRNA	hsa-mir-425	MI0001448	GAAAGCGCUUUGGAAUGACACGAUCACUCCCGUUGAGUGGGCACCCGAGAAGCCAUCGGGAAUGUCGUGUCCGCCCAGUGCUCUUUC	chr3:49020148-49020234(-)	MIPF0000242	mir-425	191,425	p2@DALRD3	ENST00000313778.5	2603
hsa-miR-423-3p	3p	MIMAT0001340	AGCUCGGUCUGAGGCCCCUCAGU	GCUCGG	23	Yes	Mature_miRNA	canonical_conserved_miRNA	hsa-mir-423	MI0001445	AUAAAGGAAGUUAGGCUGAGGGGCAGAGAGCGAGACUUUUCUAUUUUCCAAAAGCUCGGUCUGAGGCCCCUCAGUCUUGCUUCCUAACCCGCGC	chr17:30117079-30117172(+)	MIPF0000329	mir-423	423,3184	p1@NSRP1	ENST00000475652.1	2528
hsa-miR-23b-3p	3p	MIMAT0000418	AUCACAUUGCCAGGGAUUACCAC	UCACAU	23	Yes	Mature_miRNA	canonical_conserved_miRNA	hsa-mir-23b	MI0000439	CUCAGGUGCUCUGGCUGCUUGGGUUCCUGGCAUGCUGAUUUGUGACUUAAGAUUAAAAUCACAUUGCCAGGGAUUACCACGCAACCACGACCUUGGC	chr9:95085208-95085304(+)	MIPF0000027	mir-23	24-1,23b,27b,3074	p1@C9orf3	ENST00000471978.1	2486
hsa-miR-381-3p	3p	MIMAT0000736	UAUACAAGGGCAAGCUCUCUGU	AUACAA	22	Yes	Mature_miRNA	canonical_conserved_miRNA	hsa-mir-381	MI0000789	UACUUAAAGCGAGGUUGCCCUUUGUAUAUUCGGUUUAUUGACAUGGAAUAUACAAGGGCAAGCUCUCUGUGAGUA	chr14:101045920-101045994(+)	MIPF0000018	mir-154	134,154,299,376c,369,376a-1,377,379,380,381,382,323a,329-1,329-2,409,412,410,376b,485,487a,494,495,496,539,544a,376a-2,487b,411,654,655,656,758,668,1185-2,1185-1,300,541,889,543,1197,1193,323b	p1@MEG3	Gtl2-Dio3	2419
hsa-miR-203a-3p	3p	MIMAT0000264	GUGAAAUGUUUAGGACCACUAG	UGAAAU	22	Yes	Mature_miRNA	canonical_conserved_miRNA	hsa-mir-203a	MI0000283	GUGUUGGGGACUCGCGCGCUGGGUCCAGUGGUUCUUAACAGUUCAACAGUUCUGUAGCGCAAUUGUGAAAUGUUUAGGACCACUAGACCCGGCGGGCGCGGCGACAGCGA	chr14:104117405-104117514(+)	MIPF0000108	mir-203	203a,203b	p1@MIR203	curation	2412
hsa-let-7d-5p	5p	MIMAT0000065	AGAGGUAGUAGGUUGCAUAGUU	GAGGUA	22	Yes	Mature_miRNA	canonical_conserved_miRNA	hsa-let-7d	MI0000065	CCUAGGAAGAGGUAGUAGGUUGCAUAGUUUUAGGGCAGGGAUUUUGCCCACAAGGAGGUAACUAUACGACCUGCUGCCUUUCUUAGG	chr9:94178834-94178920(+)	MIPF0000002	let-7	let7a-1,let7d,let7f-1	p@chr9:96928516..96928603,+	ENST00000602703.1	2389
hsa-miR-30b-5p	5p	MIMAT0000420	UGUAAACAUCCUACACUCAGCU	GUAAAC	22	Yes	Mature_miRNA	canonical_conserved_miRNA	hsa-mir-30b	MI0000441	ACCAAGUUUCAGUUCAUGUAAACAUCCUACACUCAGCUGUAAUACAUGGAUUGGCUGGGAGGUGGAUGUUUACUUCAGCUGACUUGGA	chr8:134800520-134800607(-)	MIPF0000005	mir-30	30d,30b	p@chr8:135844510..135844527,-	curation	2377
hsa-miR-182-5p	5p	MIMAT0000259	UUUGGCAAUGGUAGAACUCACACU	UUGGCA	24	Yes	Mature_miRNA	canonical_conserved_miRNA	hsa-mir-182	MI0000272	GAGCUGCUUGCCUCCCCCCGUUUUUGGCAAUGGUAGAACUCACACUGGUGAGGUAACAGGAUCCGGUGGUUCUAGACUUGCCAACUAUGGGGCGAGGACUCAGCCGGCAC	chr7:129770383-129770492(-)	MIPF0000116	mir-182	96,182,183	p@chr7:129420052..129420074,-	curation	2362
hsa-miR-218-5p	5p	MIMAT0000275	UUGUGCUUGAUCUAACCAUGU	UGUGCU	21	Yes	Mature_miRNA	canonical_conserved_miRNA	hsa-mir-218-2	MI0000295	GACCAGUCGCUGCGGGGCUUUCCUUUGUGCUUGAUCUAACCAUGUGGUGGAACGAUGGAAACGGAACAUGGUUCUGUCAAGCACCGCGGAAAGCACCGUGCUCUCCUGCA	chr5:168768146-168768255(-)	MIPF0000026	mir-218	218-2	p1@SLIT3	NM_003062	2281
hsa-miR-146b-5p	5p	MIMAT0002809	UGAGAACUGAAUUCCAUAGGCUG	GAGAAC	23	Yes	Mature_miRNA	canonical_conserved_miRNA	hsa-mir-146b	MI0003129	CCUGGCACUGAGAACUGAAUUCCAUAGGCUGUGAGCUCUAGCAAUGCCCUGUGGACUCAGUUCUGGUGCCCGG	chr10:102436512-102436584(+)	MIPF0000103	mir-146	146b	p@chr10:104195519..104195534,+	curation	2268
hsa-miR-152-3p	3p	MIMAT0000438	UCAGUGCAUGACAGAACUUGG	CAGUGC	21	Yes	Mature_miRNA	canonical_conserved_miRNA	hsa-mir-152	MI0000462	UGUCCCCCCCGGCCCAGGUUCUGUGAUACACUCCGACUCGGGCUCUGGAGCAGUCAGUGCAUGACAGAACUUGGGCCCGGAAGGACC	chr17:48037161-48037247(-)	MIPF0000056	mir-148	152,10226	p1@COPZ2	NM_016429	2194
hsa-miR-139-5p	5p	MIMAT0000250	UCUACAGUGCACGUGUCUCCAGU	CUACAG	23	Yes	Mature_miRNA	canonical_conserved_miRNA	hsa-mir-139	MI0000261	GUGUAUUCUACAGUGCACGUGUCUCCAGUGUGGCUCGGAGGCUGGAGACGCGGCCCUGUUGGAGUAAC	chr11:72615063-72615130(-)	MIPF0000117	mir-139	139	p1@PDE2A	ENST00000543575.1	1853
hsa-miR-215-5p	5p	MIMAT0000272	AUGACCUAUGAAUUGACAGAC	UGACCU	21	Yes	Mature_miRNA	canonical_conserved_miRNA	hsa-mir-215	MI0000291	AUCAUUCAGAAAUGGUAUACAGGAAAAUGACCUAUGAAUUGACAGACAAUAUAGCUGAGUUUGUCUGUCAUUUCUUUAGGCCAAUAUUCUGUAUGACUGUGCUACUUCAA	chr1:220117853-220117962(-)	MIPF0000063	mir-192	215,194-1	p@chr1:220292448..220292466,-	curation	1850
hsa-miR-106b-5p	5p	MIMAT0000680	UAAAGUGCUGACAGUGCAGAU	AAAGUG	21	Yes	Mature_miRNA	canonical_conserved_miRNA	hsa-mir-106b	MI0000734	CCUGCCGGGGCUAAAGUGCUGACAGUGCAGAUAGUGGUCCUCUCCGUGCUACCGCACUGUGGGUACUUGCUGCUCCAGCAGG	chr7:100093993-100094074(-)	MIPF0000001	mir-17	25,93,106b	p1@MCM7	ENST00000489841.1	1788
hsa-miR-199a-5p	5p	MIMAT0000231	CCCAGUGUUCAGACUACCUGUUC	CCAGUG	23	Yes	Star_miRNA	canonical_conserved_miRNA	hsa-mir-199a-2	MI0000281	AGGAAGCUUCUGGAGAUCCUGCUCCGUCGCCCCAGUGUUCAGACUACCUGUUCAGGACAAUGCCGUUGUACAGUAGUCUGCACAUUGGUUAGACUGGGCAAGGGAGAGCA	chr1:172144535-172144644(-)	MIPF0000040	mir-199	199a-2,214,3120	p1@DNM3OS	NR_038397	1779
hsa-miR-142-3p	3p	MIMAT0000434	UGUAGUGUUUCCUACUUUAUGGA	GUAGUG	23	Yes	Mature_miRNA	canonical_conserved_miRNA	hsa-mir-142	MI0000458	GACAGUGCAGUCACCCAUAAAGUAGAAAGCACUACUAACAGCACUGGAGGGUGUAGUGUUUCCUACUUUAUGGAUGAGUGUACUGUG	chr17:58331232-58331318(-)	MIPF0000084	mir-142	142,4736	p1@AX721088	ENST00000579003.1	1669
hsa-miR-30a-3p	3p	MIMAT0000088	CUUUCAGUCGGAUGUUUGCAGC	UUUCAG	22	Yes	Star_miRNA	canonical_conserved_miRNA	hsa-mir-30a	MI0000088	GCGACUGUAAACAUCCUCGACUGGAAGCUGUGAAGCCACAGAUGGGCUUUCAGUCGGAUGUUUGCAGCUGC	chr6:71403551-71403621(-)	MIPF0000005	mir-30	30a	p1@LINC00472	ENST00000413945.1	1669
hsa-miR-340-5p	5p	MIMAT0004692	UUAUAAAGCAAUGAGACUGAUU	UAUAAA	22	Yes	Mature_miRNA	canonical_conserved_miRNA	hsa-mir-340	MI0000802	UUGUACCUGGUGUGAUUAUAAAGCAAUGAGACUGAUUGUCAUAUGUCGUUUGUGGGAUCCGUCUCAGUUACUUUAUAGCCAUACCUGGUAUCUUA	chr5:180015303-180015397(-)	MIPF0000191	mir-340	340	p1@RNF130	ENST00000522208.2	1635
hsa-miR-206	5p	MIMAT0000462	UGGAAUGUAAGGAAGUGUGUGG	GGAAUG	22	NO	Mature_miRNA	canonical_conserved_miRNA	hsa-mir-206	MI0000490	UGCUUCCCGAGGCCACAUGCUUCUUUAUAUCCCCAUAUGGAUUACUUUGCUAUGGAAUGUAAGGAAGUGUGUGGUUUCGGCAAGUG	chr6:52144349-52144434(+)	MIPF0000038	mir-1	206,133b	p@chr6:52001069..52001073,+	curation	1605
hsa-miR-1260b	5p	MIMAT0015041	AUCCCACCACUGCCACCAU	UCCCAC	19	NO	-	non-canonical_miRNA	hsa-mir-1260b	MI0014197	UCUCCGUUUAUCCCACCACUGCCACCAUUAUUGCUACUGUUCAGCAGGUGCUGCUGGUGGUGAUGGUGAUAGUCUGGUGGGGGCGGUGG	chr11:96341438-96341526(+)	MIPF0001381	mir-1260b	1260b	Unknown	Unknown	1549
hsa-miR-423-5p	5p	MIMAT0004748	UGAGGGGCAGAGAGCGAGACUUU	GAGGGG	23	Yes	Mature_miRNA	canonical_conserved_miRNA	hsa-mir-423	MI0001445	AUAAAGGAAGUUAGGCUGAGGGGCAGAGAGCGAGACUUUUCUAUUUUCCAAAAGCUCGGUCUGAGGCCCCUCAGUCUUGCUUCCUAACCCGCGC	chr17:30117079-30117172(+)	MIPF0000329	mir-423	423,3184	p1@NSRP1	ENST00000475652.1	1544
hsa-miR-1260a	5p	MIMAT0005911	AUCCCACCUCUGCCACCA	UCCCAC	18	NO	-	non-canonical_miRNA	hsa-mir-1260a	MI0006394	ACCUUUCCAGCUCAUCCCACCUCUGCCACCAAAACACUCAUCGCGGGGUCAGAGGGAGUGCCAAAAAAGGUAA	chr14:77266218-77266290(+)	MIPF0001020	mir-1260a	1260a	Unknown	Unknown	1496
hsa-miR-126-5p	5p	MIMAT0000444	CAUUAUUACUUUUGGUACGCG	AUUAUU	21	Yes	Star_miRNA	canonical_conserved_miRNA	hsa-mir-126	MI0000471	CGCUGGCGACGGGACAUUAUUACUUUUGGUACGCGCUGUGACACUUCAAACUCGUACCGUGAGUAAUAAUGCGCCGUCCACGGCA	chr9:136670602-136670686(+)	MIPF0000115	mir-126	126	p1@EGFL7	ENST00000308874.7	1456
hsa-miR-205-5p	5p	MIMAT0000266	UCCUUCAUUCCACCGGAGUCUG	CCUUCA	22	Yes	Mature_miRNA	canonical_conserved_miRNA	hsa-mir-205	MI0000285	AAAGAUCCUCAGACAAUCCAUGUGCUUCUCUUGUCCUUCAUUCCACCGGAGUCUGUCUCAUACCCAACCAGAUUUCAGUGGAGUGAAGUUCAGGAGGCAUGGAGCUGACA	chr1:209432133-209432242(+)	MIPF0000058	mir-205	205	p1@MIR205HG	ENST00000429156.1	1448
hsa-miR-98-5p	5p	MIMAT0000096	UGAGGUAGUAAGUUGUAUUGUU	GAGGUA	22	Yes	Mature_miRNA	canonical_conserved_miRNA	hsa-mir-98	MI0000100	AGGAUUCUGCUCAUGCCAGGGUGAGGUAGUAAGUUGUAUUGUUGUGGGGUAGGGAUAUUAGGCCCCAAUUAGAAGAUAACUAUACAACUUACUACUUUCCCUGGUGUGUGGCAUAUUCA	chrX:53556223-53556341(-)	MIPF0000002	let-7	let7f-2,98	p1@HUWE1	ENST00000342160.3	1412
hsa-miR-151a-3p	3p	MIMAT0000757	CUAGACUGAAGCUCCUUGAGG	UAGACU	21	NO	Mature_miRNA	canonical_conserved_miRNA	hsa-mir-151a	MI0000809	UUUCCUGCCCUCGAGGAGCUCACAGUCUAGUAUGUCUCAUCCCCUACUAGACUGAAGCUCCUUGAGGACAGGGAUGGUCAUACUCACCUC	chr8:140732564-140732653(-)	MIPF0000057	mir-28	151a	p1@PTK2	ENST00000522684.1	1382
hsa-miR-379-5p	5p	MIMAT0000733	UGGUAGACUAUGGAACGUAGG	GGUAGA	21	Yes	Mature_miRNA	canonical_conserved_miRNA	hsa-mir-379	MI0000787	AGAGAUGGUAGACUAUGGAACGUAGGCGUUAUGAUUUCUGACCUAUGUAACAUGGUCCACUAACUCU	chr14:101022066-101022132(+)	MIPF0000126	mir-379	134,154,299,376c,369,376a-1,377,379,380,381,382,323a,329-1,329-2,409,412,410,376b,485,487a,494,495,496,539,544a,376a-2,487b,411,654,655,656,758,668,1185-2,1185-1,300,541,889,543,1197,1193,323b	p1@MEG3	Gtl2-Dio3	1324
hsa-miR-495-3p	3p	MIMAT0002817	AAACAAACAUGGUGCACUUCUU	AACAAA	22	Yes	Mature_miRNA	canonical_conserved_miRNA	hsa-mir-495	MI0003135	UGGUACCUGAAAAGAAGUUGCCCAUGUUAUUUUCGCUUUAUAUGUGACGAAACAAACAUGGUGCACUUCUUUUUCGGUAUCA	chr14:101033755-101033836(+)	MIPF0000110	mir-329	134,154,299,376c,369,376a-1,377,379,380,381,382,323a,329-1,329-2,409,412,410,376b,485,487a,494,495,496,539,544a,376a-2,487b,411,654,655,656,758,668,1185-2,1185-1,300,541,889,543,1197,1193,323b	p1@MEG3	Gtl2-Dio3	1280
hsa-miR-34c-5p	5p	MIMAT0000686	AGGCAGUGUAGUUAGCUGAUUGC	GGCAGU	23	Yes	Mature_miRNA	canonical_conserved_miRNA	hsa-mir-34c	MI0000743	AGUCUAGUUACUAGGCAGUGUAGUUAGCUGAUUGCUAAUAGUACCAAUCACUAACCACACGGCCAGGUAAAAAGAUU	chr11:111513439-111513515(+)	MIPF0000039	mir-34	34b,34c	p1@MIR34B	XR_040780	1257
hsa-miR-455-5p	5p	MIMAT0003150	UAUGUGCCUUUGGACUACAUCG	AUGUGC	22	Yes	Star_miRNA	canonical_conserved_miRNA	hsa-mir-455	MI0003513	UCCCUGGCGUGAGGGUAUGUGCCUUUGGACUACAUCGUGGAAGCCAGCACCAUGCAGUCCAUGGGCAUAUACACUUGCCUCAAGGCCUAUGUCAUC	chr9:114209434-114209529(+)	MIPF0000129	mir-455	455	p1@COL27A1	XM_011519139.1	1232
hsa-miR-361-3p	3p	MIMAT0004682	UCCCCCAGGUGUGAUUCUGAUUU	CCCCCA	23	Yes	Mature_miRNA	canonical_conserved_miRNA	hsa-mir-361	MI0000760	GGAGCUUAUCAGAAUCUCCAGGGGUACUUUAUAAUUUCAAAAAGUCCCCCAGGUGUGAUUCUGAUUUGCUUC	chrX:85903636-85903707(-)	MIPF0000172	mir-361	361	p1@CHM	NM_000390	1209
hsa-miR-199b-5p	5p	MIMAT0000263	CCCAGUGUUUAGACUAUCUGUUC	CCAGUG	23	Yes	Star_miRNA	canonical_conserved_miRNA	hsa-mir-199b	MI0000282	CCAGAGGACACCUCCACUCCGUCUACCCAGUGUUUAGACUAUCUGUUCAGGACUCCCAAAUUGUACAGUAGUCUGCACAUUGGUUAGGCUGGGCUGGGUUAGACCCUCGG	chr9:128244721-128244830(-)	MIPF0000040	mir-199	199b,3154	p1@MIR3154	curation	1197
hsa-let-7e-5p	5p	MIMAT0000066	UGAGGUAGGAGGUUGUAUAGUU	GAGGUA	22	Yes	Mature_miRNA	canonical_conserved_miRNA	hsa-let-7e	MI0000066	CCCGGGCUGAGGUAGGAGGUUGUAUAGUUGAGGAGGACACCCAAGGAGAUCACUAUACGGCCUCCUAGCUUUCCCCAGG	chr19:51692786-51692864(+)	MIPF0000002	let-7	let7e,125a,99b	p@chr19:52192629..52192640,+	curation	1164
hsa-miR-181b-5p	5p	MIMAT0000257	AACAUUCAUUGCUGUCGGUGGGU	ACAUUC	23	Yes	Mature_miRNA	canonical_conserved_miRNA	hsa-mir-181b-1	MI0000270	CCUGUGCAGAGAUUAUUUUUUAAAAGGUCACAAUCAACAUUCAUUGCUGUCGGUGGGUUGAACUGUGUGGACAAGCUCACUGAACAAUGAAUGCAACUGUGGCCCCGCUU	chr1:198858873-198858982(-)	MIPF0000007	mir-181	181b-1,181a-1	p1@LOC100131234	NR_040073	1151
hsa-miR-194-5p	5p	MIMAT0000460	UGUAACAGCAACUCCAUGUGGA	GUAACA	22	Yes	Mature_miRNA	canonical_conserved_miRNA	hsa-mir-194-1	MI0000488	AUGGUGUUAUCAAGUGUAACAGCAACUCCAUGUGGACUGUGUACCAAUUUCCAGUGGAGAUGCUGUUACUUUUGAUGGUUACCAA	chr1:220118157-220118241(-)	MIPF0000055	mir-194	215,194-1	p@chr1:220292448..220292466,-	curation	1135
hsa-miR-106b-3p	3p	MIMAT0004672	CCGCACUGUGGGUACUUGCUGC	CGCACU	22	Yes	Mature_miRNA	canonical_conserved_miRNA	hsa-mir-106b	MI0000734	CCUGCCGGGGCUAAAGUGCUGACAGUGCAGAUAGUGGUCCUCUCCGUGCUACCGCACUGUGGGUACUUGCUGCUCCAGCAGG	chr7:100093993-100094074(-)	MIPF0000001	mir-17	25,93,106b	p1@MCM7	ENST00000489841.1	930
hsa-miR-223-3p	3p	MIMAT0000280	UGUCAGUUUGUCAAAUACCCCA	GUCAGU	22	Yes	Mature_miRNA	canonical_conserved_miRNA	hsa-mir-223	MI0000300	CCUGGCCUCCUGCAGUGCCACGCUCCGUGUAUUUGACAAGCUGAGUUGGACACUCCAUGUGGUAGAGUGUCAGUUUGUCAAAUACCCCAAGUGCGGCACAUGCUUACCAG	chrX:66018870-66018979(+)	MIPF0000067	mir-223	223	p1@ENST00000538676,p1@ENST00000540516,p1@uc004dwg.1,p1@uc011mox.1	curation	920
hsa-miR-378c	5p	MIMAT0016847	ACUGGACUUGGAGUCAGAAGAGUGG	CUGGAC	25	NO	-	non-canonical_miRNA	hsa-mir-378c	MI0015825	GGAGGCCAUCACUGGACUUGGAGUCAGAAGAGUGGAGUCGGGUCAGACUUCAACUCUGACUUUGAAGGUGGUGAGUGCCUC	chr10:130962588-130962668(-)	-	-	378c	Unknown	Unknown	898
hsa-miR-375-3p	3p	MIMAT0000728	UUUGUUCGUUCGGCUCGCGUGA	UUGUUC	22	Yes	Mature_miRNA	canonical_conserved_miRNA	hsa-mir-375	MI0000783	CCCCGCGACGAGCCCCUCGCACAAACCGGACCUGAGCGUUUUGUUCGUUCGGCUCGCGUGAGGC	chr2:219001645-219001708(-)	MIPF0000114	mir-375	375	p@chr2:219866695..219866701,-	curation	825
hsa-miR-183-5p	5p	MIMAT0000261	UAUGGCACUGGUAGAAUUCACU	AUGGCA	22	Yes	Mature_miRNA	canonical_conserved_miRNA	hsa-mir-183	MI0000273	CCGCAGAGUGUGACUCCUGUUCUGUGUAUGGCACUGGUAGAAUUCACUGUGAACAGUCUCAGUCAGUGAAUUACCGAAGGGCCAUAAACAGAGCAGAGACAGAUCCACGA	chr7:129774905-129775014(-)	MIPF0000066	mir-183	96,182,183	p@chr7:129420052..129420074,-	curation	808
hsa-miR-574-3p	3p	MIMAT0003239	CACGCUCAUGCACACACCCACA	ACGCUC	22	Yes	Mature_miRNA	canonical_conserved_miRNA	hsa-mir-574	MI0003581	GGGACCUGCGUGGGUGCGGGCGUGUGAGUGUGUGUGUGUGAGUGUGUGUCGCUCCGGGUCCACGCUCAUGCACACACCCACACGCCCACACUCAGG	chr4:38868032-38868127(+)	MIPF0000419	mir-574	574	p1@FAM114A1	ENST00000358869.2	777
hsa-miR-133b	5p	MIMAT0000770	UUUGGUCCCCUUCAACCAGCUA	UUGGUC	22	NO	Mature_miRNA	canonical_conserved_miRNA	hsa-mir-133b	MI0000822	CCUCAGAAGAAAGAUGCCCCCUGCUCUGGCUGGUCAAACGGAACCAAGUCCGUCUUCCUGAGAGGUUUGGUCCCCUUCAACCAGCUACAGCAGGGCUGGCAAUGCCCAGUCCUUGGAGA	chr6:52148923-52149041(+)	MIPF0000029	mir-133	206,133b	p@chr6:52001069..52001073,+	curation	774
hsa-miR-200c-3p	3p	MIMAT0000617	UAAUACUGCCGGGUAAUGAUGGA	AAUACU	23	Yes	Mature_miRNA	canonical_conserved_miRNA	hsa-mir-200c	MI0000650	CCCUCGUCUUACCCAGCAGUGUUUGGGUGCGGUUGGGAGUCUCUAAUACUGCCGGGUAAUGAUGGAGG	chr12:6963699-6963766(+)	MIPF0000019	mir-8	141,200c	p1@ENST00000537269	ENST00000607161.1	761
hsa-miR-374a-5p	5p	MIMAT0000727	UUAUAAUACAACCUGAUAAGUG	UAUAAU	22	Yes	Mature_miRNA	canonical_conserved_miRNA	hsa-mir-374a	MI0000782	UACAUCGGCCAUUAUAAUACAACCUGAUAAGUGUUAUAGCACUUAUCAGAUUGUAUUGUAAUUGUCUGUGUA	chrX:74287286-74287357(-)	MIPF0000288	mir-374	374a,545	p1@FTX	NR_028379	735
hsa-miR-454-3p	3p	MIMAT0003885	UAGUGCAAUAUUGCUUAUAGGGU	AGUGCA	23	Yes	Mature_miRNA	canonical_conserved_miRNA	hsa-mir-454	MI0003820	UCUGUUUAUCACCAGAUCCUAGAACCCUAUCAAUAUUGUCUCUGCUGUGUAAAUAGUUCUGAGUAGUGCAAUAUUGCUUAUAGGGUUUUGGUGUUUGGAAAGAACAAUGGGCAGG	chr17:59137758-59137872(-)	MIPF0000174	mir-454	454	p1@SKA2	ENST00000580541.1	715
hsa-miR-328-3p	3p	MIMAT0000752	CUGGCCCUCUCUGCCCUUCCGU	UGGCCC	22	Yes	Mature_miRNA	canonical_conserved_miRNA	hsa-mir-328	MI0000804	UGGAGUGGGGGGGCAGGAGGGGCUCAGGGAGAAAGUGCAUACAGCCCCUGGCCCUCUCUGCCCUUCCGUCCCCUG	chr16:67202321-67202395(-)	MIPF0000203	mir-328	328	Unknown	Unknown	714
hsa-miR-107	5p	MIMAT0000104	AGCAGCAUUGUACAGGGCUAUCA	GCAGCA	23	NO	Mature_miRNA	canonical_conserved_miRNA	hsa-mir-107	MI0000114	CUCUCUGCUUUCAGCUUCUUUACAGUGUUGCCUUGUGGCAUGGAGUUCAAGCAGCAUUGUACAGGGCUAUCAAAGCACAGA	chr10:89592747-89592827(-)	MIPF0000024	mir-103	107	p1@ENST00000507624	ENST00000307534.4	671
hsa-miR-532-5p	5p	MIMAT0002888	CAUGCCUUGAGUGUAGGACCGU	AUGCCU	22	Yes	Mature_miRNA	canonical_conserved_miRNA	hsa-mir-532	MI0003205	CGACUUGCUUUCUCUCCUCCAUGCCUUGAGUGUAGGACCGUUGGCAUCUUAAUUACCCUCCCACACCCAAGGCUUGCAGAAGAGCGAGCCU	chrX:50003148-50003238(+)	MIPF0000113	mir-188	188,362,500a,501,502,532,660,500b	p1@CLCN5	ENST00000376091.3	660
hsa-miR-652-3p	3p	MIMAT0003322	AAUGGCGCCACUAGGGUUGUG	AUGGCG	21	Yes	Mature_miRNA	canonical_conserved_miRNA	hsa-mir-652	MI0003667	ACGAAUGGCUAUGCACUGCACAACCCUAGGAGAGGGUGCCAUUCACAUAGACUAUAAUUGAAUGGCGCCACUAGGGUUGUGCAGUGCACAACCUACAC	chrX:110055329-110055426(+)	MIPF0000333	mir-652	652	p1@TMEM164	NM_032227	656
hsa-miR-411-5p	5p	MIMAT0003329	UAGUAGACCGUAUAGCGUACG	AGUAGA	21	Yes	Mature_miRNA	canonical_conserved_miRNA	hsa-mir-411	MI0003675	UGGUACUUGGAGAGAUAGUAGACCGUAUAGCGUACGCUUUAUCUGUGACGUAUGUAACACGGUCCACUAACCCUCAGUAUCAAAUCCAUCCCCGAG	chr14:101023325-101023420(+)	MIPF0000126	mir-379	134,154,299,376c,369,376a-1,377,379,380,381,382,323a,329-1,329-2,409,412,410,376b,485,487a,494,495,496,539,544a,376a-2,487b,411,654,655,656,758,668,1185-2,1185-1,300,541,889,543,1197,1193,323b	p1@MEG3	Gtl2-Dio3	645
hsa-miR-378i	5p	MIMAT0019074	ACUGGACUAGGAGUCAGAAGG	CUGGAC	21	NO	-	non-canonical_miRNA	hsa-mir-378i	MI0016902	GGGAGCACUGGACUAGGAGUCAGAAGGUGGAGUUCUGGGUGCUGUUUUCCCACUCUUGGGCCCUGGGCAUGUUCUG	chr22:41923222-41923297(-)	-	-	378i	Unknown	Unknown	634
hsa-miR-9-3p	3p	MIMAT0000442	AUAAAGCUAGAUAACCGAAAGU	UAAAGC	22	Yes	Star_miRNA	canonical_conserved_miRNA	hsa-mir-9-3	MI0000468	GGAGGCCCGUUUCUCUCUUUGGUUAUCUAGCUGUAUGAGUGCCACAGAGCCGUCAUAAAGCUAGAUAACCGAAAGUAGAAAUGAUUCUCA	chr15:89368017-89368106(+)	MIPF0000014	mir-9	9-3	p1@ENST00000561327	ENST00000561327.1	633
hsa-miR-28-3p	3p	MIMAT0004502	CACUAGAUUGUGAGCUCCUGGA	ACUAGA	22	Yes	Mature_miRNA	canonical_conserved_miRNA	hsa-mir-28	MI0000086	GGUCCUUGCCCUCAAGGAGCUCACAGUCUAUUGAGUUACCUUUCUGACUUUCCCACUAGAUUGUGAGCUCCUGGAGGGCAGGCACU	chr3:188688781-188688866(+)	MIPF0000057	mir-28	28	p1@LPP	NM_001167672	624
hsa-miR-499a-5p	5p	MIMAT0002870	UUAAGACUUGCAGUGAUGUUU	UAAGAC	21	Yes	Mature_miRNA	canonical_conserved_miRNA	hsa-mir-499a	MI0003183	GCCCUGUCCCCUGUGCCUUGGGCGGGCGGCUGUUAAGACUUGCAGUGAUGUUUAACUCCUCUCCACGUGAACAUCACAGCAAGUCUGUGCUGCUUCCCGUCCCUACGCUGCCUGGGCAGGGU	chr20:34990376-34990497(+)	MIPF0000173	mir-499	499a,499b	p2@MYH7B	NM_020884	623
hsa-miR-96-5p	5p	MIMAT0000095	UUUGGCACUAGCACAUUUUUGCU	UUGGCA	23	Yes	Mature_miRNA	canonical_conserved_miRNA	hsa-mir-96	MI0000098	UGGCCGAUUUUGGCACUAGCACAUUUUUGCUUGUGUCUCUCCGCUCUGAGCAAUCAUGUGCAGUGCCAAUAUGGGAAA	chr7:129774692-129774769(-)	MIPF0000072	mir-96	96,182,183	p@chr7:129420052..129420074,-	curation	622
hsa-miR-409-3p	3p	MIMAT0001639	GAAUGUUGCUCGGUGAACCCCU	AAUGUU	22	Yes	Mature_miRNA	canonical_conserved_miRNA	hsa-mir-409	MI0001735	UGGUACUCGGGGAGAGGUUACCCGAGCAACUUUGCAUCUGGACGACGAAUGUUGCUCGGUGAACCCCUUUUCGGUAUCA	chr14:101065300-101065378(+)	MIPF0000018	mir-154	134,154,299,376c,369,376a-1,377,379,380,381,382,323a,329-1,329-2,409,412,410,376b,485,487a,494,495,496,539,544a,376a-2,487b,411,654,655,656,758,668,1185-2,1185-1,300,541,889,543,1197,1193,323b	p1@MEG3	Gtl2-Dio3	619
hsa-miR-145-5p	5p	MIMAT0000437	GUCCAGUUUUCCCAGGAAUCCCU	UCCAGU	23	Yes	Mature_miRNA	canonical_conserved_miRNA	hsa-mir-145	MI0000461	CACCUUGUCCUCACGGUCCAGUUUUCCCAGGAAUCCCUUAGAUGCUAAGAUGGGGAUUCCUGGAAAUACUGUUCUUGAGGUCAUGGUU	chr5:149430646-149430733(+)	MIPF0000079	mir-145	143,145	p1@MIR143HG	NR_027180	614
hsa-miR-150-5p	5p	MIMAT0000451	UCUCCCAACCCUUGUACCAGUG	CUCCCA	22	Yes	Mature_miRNA	canonical_conserved_miRNA	hsa-mir-150	MI0000479	CUCCCCAUGGCCCUGUCUCCCAACCCUUGUACCAGUGCUGGGCUCAGACCCUGGUACAGGCCUGGGGGACAGGGACCUGGGGAC	chr19:49500785-49500868(-)	MIPF0000197	mir-150	150	p1@MIR150	curation	602
hsa-miR-29b-3p	3p	MIMAT0000100	UAGCACCAUUUGAAAUCAGUGUU	AGCACC	23	Yes	Mature_miRNA	canonical_conserved_miRNA	hsa-mir-29b-1	MI0000105	CUUCAGGAAGCUGGUUUCAUAUGGUGGUUUAGAUUUAAAUAGUGAUUGUCUAGCACCAUUUGAAAUCAGUGUUCUUGGGGG	chr7:130877459-130877539(-)	MIPF0000009	mir-29	29a,29b-1	p@chr7:130597585..130597624,-	ENST00000432045.2	568
hsa-miR-197-3p	3p	MIMAT0000227	UUCACCACCUUCUCCACCCAGC	UCACCA	22	Yes	Mature_miRNA	canonical_conserved_miRNA	hsa-mir-197	MI0000239	GGCUGUGCCGGGUAGAGAGGGCAGUGGGAGGUAAGAGCUCUUCACCCUUCACCACCUUCUCCACCCAGCAUGGCC	chr1:109598893-109598967(+)	MIPF0000123	mir-197	197	p@chr1:110140096..110140101,+	curation	558
hsa-miR-34a-5p	5p	MIMAT0000255	UGGCAGUGUCUUAGCUGGUUGU	GGCAGU	22	Yes	Mature_miRNA	canonical_conserved_miRNA	hsa-mir-34a	MI0000268	GGCCAGCUGUGAGUGUUUCUUUGGCAGUGUCUUAGCUGGUUGUUGUGAGCAAUAGUAAGGAAGCAAUCAGCAAGUAUACUGCCCUAGAAGUGCUGCACGUUGUGGGGCCC	chr1:9151668-9151777(-)	MIPF0000039	mir-34	34a	p@chr1:9222986..9223005,-	curation	555
hsa-miR-1307-3p	3p	MIMAT0005951	ACUCGGCGUGGCGUCGGUCGUG	CUCGGC	22	Yes	Mature_miRNA	canonical_conserved_miRNA	hsa-mir-1307	MI0006444	CAUCAAGACCCAGCUGAGUCACUGUCACUGCCUACCAAUCUCGACCGGACCUCGACCGGCUCGUCUGUGUUGCCAAUCGACUCGGCGUGGCGUCGGUCGUGGUAGAUAGGCGGUCAUGCAUACGAAUUUUCAGCUCUUGUUCUGGUGAC	chr10:103394253-103394401(-)	MIPF0000558	mir-1307	1307	p1@USMG5	ENST00000369815.1	553
hsa-miR-125b-1-3p	3p	MIMAT0004592	ACGGGUUAGGCUCUUGGGAGCU	CGGGUU	22	Yes	Star_miRNA	canonical_conserved_miRNA	hsa-mir-125b-1	MI0000446	UGCGCUCCUCUCAGUCCCUGAGACCCUAACUUGUGAUGUUUACCGUUUAAAUCCACGGGUUAGGCUCUUGGGAGCUGCGAGUCGUGCU	chr11:122099757-122099844(-)	MIPF0000033	mir-10	125b-1	p1@MIR100HG	ENST00000524376.1	548
hsa-miR-15a-5p	5p	MIMAT0000068	UAGCAGCACAUAAUGGUUUGUG	AGCAGC	22	Yes	Mature_miRNA	canonical_conserved_miRNA	hsa-mir-15a	MI0000069	CCUUGGAGUAAAGUAGCAGCACAUAAUGGUUUGUGGAUUUUGAAAAGGUGCAGGCCAUAUUGUGCUGCCUCAAAAAUACAAGG	chr13:50049119-50049201(-)	MIPF0000006	mir-15	15a,16-1	p1@DLEU2	NR_002612	541
hsa-let-7f-5p	5p	MIMAT0000067	UGAGGUAGUAGAUUGUAUAGUU	GAGGUA	22	Yes	Mature_miRNA	canonical_conserved_miRNA	hsa-let-7f-2	MI0000068	UGUGGGAUGAGGUAGUAGAUUGUAUAGUUUUAGGGUCAUACCCCAUCUUGGAGAUAACUAUACAGUCUACUGUCUUUCCCACG	chrX:53557192-53557274(-)	MIPF0000002	let-7	let7f-2,98	p1@HUWE1	ENST00000342160.3	540
hsa-miR-30e-3p	3p	MIMAT0000693	CUUUCAGUCGGAUGUUUACAGC	UUUCAG	22	Yes	Star_miRNA	canonical_conserved_miRNA	hsa-mir-30e	MI0000749	GGGCAGUCUUUGCUACUGUAAACAUCCUUGACUGGAAGCUGUAAGGUGUUCAGAGGAGCUUUCAGUCGGAUGUUUACAGCGGCAGGCUGCCA	chr1:40754355-40754446(+)	MIPF0000005	mir-30	30c-1,30e	p1@NFYC	ENST00000447388.3	519
hsa-miR-221-5p	5p	MIMAT0004568	ACCUGGCAUACAAUGUAGAUUU	CCUGGC	22	Yes	Star_miRNA	canonical_conserved_miRNA	hsa-mir-221	MI0000298	UGAACAUCCAGGUCUGGGGCAUGAACCUGGCAUACAAUGUAGAUUUCUGUGUUCGUUAGGCAACAGCUACAUUGUCUGCUGGGUUUCAGGCUACCUGGAAACAUGUUCUC	chrX:45746157-45746266(-)	MIPF0000051	mir-221	221,222	p@chrX:45629661..45629677,-	ENST00000602461.1	506
hsa-miR-134-5p	5p	MIMAT0000447	UGUGACUGGUUGACCAGAGGGG	GUGACU	22	Yes	Mature_miRNA	canonical_conserved_miRNA	hsa-mir-134	MI0000474	CAGGGUGUGUGACUGGUUGACCAGAGGGGCAUGCACUGUGUUCACCCUGUGGGCCACCUAGUCACCAACCCUC	chr14:101054687-101054759(+)	MIPF0000112	mir-134	134,154,299,376c,369,376a-1,377,379,380,381,382,323a,329-1,329-2,409,412,410,376b,485,487a,494,495,496,539,544a,376a-2,487b,411,654,655,656,758,668,1185-2,1185-1,300,541,889,543,1197,1193,323b	p1@MEG3	Gtl2-Dio3	504
hsa-let-7d-3p	3p	MIMAT0004484	CUAUACGACCUGCUGCCUUUCU	UAUACG	22	Yes	Star_miRNA	canonical_conserved_miRNA	hsa-let-7d	MI0000065	CCUAGGAAGAGGUAGUAGGUUGCAUAGUUUUAGGGCAGGGAUUUUGCCCACAAGGAGGUAACUAUACGACCUGCUGCCUUUCUUAGG	chr9:94178834-94178920(+)	MIPF0000002	let-7	let7a-1,let7d,let7f-1	p@chr9:96928516..96928603,+	ENST00000602703.1	493
hsa-miR-382-5p	5p	MIMAT0000737	GAAGUUGUUCGUGGUGGAUUCG	AAGUUG	22	Yes	Mature_miRNA	canonical_conserved_miRNA	hsa-mir-382	MI0000790	UACUUGAAGAGAAGUUGUUCGUGGUGGAUUCGCUUUACUUAUGACGAAUCAUUCACGGACAACACUUUUUUCAGUA	chr14:101054306-101054381(+)	MIPF0000018	mir-154	134,154,299,376c,369,376a-1,377,379,380,381,382,323a,329-1,329-2,409,412,410,376b,485,487a,494,495,496,539,544a,376a-2,487b,411,654,655,656,758,668,1185-2,1185-1,300,541,889,543,1197,1193,323b	p1@MEG3	Gtl2-Dio3	493
hsa-miR-144-5p	5p	MIMAT0004600	GGAUAUCAUCAUAUACUGUAAG	GAUAUC	22	Yes	Mature_miRNA	canonical_conserved_miRNA	hsa-mir-144	MI0000460	UGGGGCCCUGGCUGGGAUAUCAUCAUAUACUGUAAGUUUGCGAUGAGACACUACAGUAUAGAUGAUGUACUAGUCCGGGCACCCCC	chr17:28861533-28861618(-)	MIPF0000093	mir-144	144,451a,451b,4732	p1@MIR4732	ENST00000582320.2	489
hsa-miR-378d	5p	MIMAT0018926	ACUGGACUUGGAGUCAGAAA	CUGGAC	20	NO	-	non-canonical_miRNA	hsa-mir-378d-1	MI0016749	ACUGUUUCUGUCCUUGUUCUUGUUGUUAUUACUGGACUUGGAGUCAGAAACAGG	chr4:5923275-5923328(-)	MIPF0000168	mir-378	378d-1	Unknown	Unknown	483
hsa-miR-370-3p	3p	MIMAT0000722	GCCUGCUGGGGUGGAACCUGGU	CCUGCU	22	Yes	Mature_miRNA	canonical_conserved_miRNA	hsa-mir-370	MI0000778	AGACAGAGAAGCCAGGUCACGUCUCUGCAGUUACACAGCUCACGAGUGCCUGCUGGGGUGGAACCUGGUCUGUCU	chr14:100911139-100911213(+)	MIPF0000167	mir-370	370	p1@MEG3	Gtl2-Dio3	445
hsa-miR-224-5p	5p	MIMAT0000281	UCAAGUCACUAGUGGUUCCGUUUAG	CAAGUC	25	Yes	Mature_miRNA	canonical_conserved_miRNA	hsa-mir-224	MI0000301	GGGCUUUCAAGUCACUAGUGGUUCCGUUUAGUAGAUGAUUGUGCAUUGUUUCAAAAUGGUGCCCUAGUGACUACAAAGCCC	chrX:151958578-151958658(-)	MIPF0000088	mir-224	224,452	p1@GABRE	NM_004961	434
hsa-miR-145-3p	3p	MIMAT0004601	GGAUUCCUGGAAAUACUGUUCU	GAUUCC	22	Yes	Star_miRNA	canonical_conserved_miRNA	hsa-mir-145	MI0000461	CACCUUGUCCUCACGGUCCAGUUUUCCCAGGAAUCCCUUAGAUGCUAAGAUGGGGAUUCCUGGAAAUACUGUUCUUGAGGUCAUGGUU	chr5:149430646-149430733(+)	MIPF0000079	mir-145	143,145	p1@MIR143HG	NR_027180	406
hsa-miR-151a-5p	5p	MIMAT0004697	UCGAGGAGCUCACAGUCUAGU	CGAGGA	21	NO	Mature_miRNA	canonical_conserved_miRNA	hsa-mir-151a	MI0000809	UUUCCUGCCCUCGAGGAGCUCACAGUCUAGUAUGUCUCAUCCCCUACUAGACUGAAGCUCCUUGAGGACAGGGAUGGUCAUACUCACCUC	chr8:140732564-140732653(-)	MIPF0000057	mir-28	151a	p1@PTK2	ENST00000522684.1	402
hsa-miR-3615	5p	MIMAT0017994	UCUCUCGGCUCCUCGCGGCUC	CUCUCG	21	NO	-	non-canonical_miRNA	hsa-mir-3615	MI0016005	GACUCUGGGACGCUCAGACGCCGCGCGGGGCGGGGAUUGGUCUGUGGUCCUCUCUCGGCUCCUCGCGGCUCGCGGCGGCCGACGGUU	chr17:74748613-74748699(+)	MIPF0001540	mir-3615	3615	p1@SLC9A3R1	NM_004252	400
hsa-miR-1298-5p	5p	MIMAT0005800	UUCAUUCGGCUGUCCAGAUGUA	UCAUUC	22	NO	Mature_miRNA	canonical_conserved_miRNA	hsa-mir-1298	MI0003938	AGACGAGGAGUUAAGAGUUCAUUCGGCUGUCCAGAUGUAUCCAAGUACCCUGUGUUAUUUGGCAAUAAAUACAUCUGGGCAACUGACUGAACUUUUCACUUUUCAUGACUCA	chrX:114715233-114715344(+)	MIPF0000598	mir-1298	1298	p1@HTR2C	ENST00000371950.3	396
hsa-miR-374b-5p	5p	MIMAT0004955	AUAUAAUACAACCUGCUAAGUG	UAUAAU	22	Yes	Mature_miRNA	canonical_conserved_miRNA	hsa-mir-374b	MI0005566	ACUCGGAUGGAUAUAAUACAACCUGCUAAGUGUCCUAGCACUUAGCAGGUUGUAUUAUCAUUGUCCGUGUCU	chrX:74218547-74218618(-)	MIPF0000288	mir-374	421,374b,374c	p1@FTX	NR_028379	385
hsa-miR-342-3p	3p	MIMAT0000753	UCUCACACAGAAAUCGCACCCGU	CUCACA	23	Yes	Mature_miRNA	canonical_conserved_miRNA	hsa-mir-342	MI0000805	GAAACUGGGCUCAAGGUGAGGGGUGCUAUCUGUGAUUGAGGGACAUGGUUAAUGGAAUUGUCUCACACAGAAAUCGCACCCGUCACCUUGGCCUACUUA	chr14:100109655-100109753(+)	MIPF0000190	mir-342	342,151b	p1@EVL	ENST00000555706.1	372
hsa-miR-136-3p	3p	MIMAT0004606	CAUCAUCGUCUCAAAUGAGUCU	AUCAUC	22	Yes	Mature_miRNA	canonical_conserved_miRNA	hsa-mir-136	MI0000475	UGAGCCCUCGGAGGACUCCAUUUGUUUUGAUGAUGGAUUCUUAUGCUCCAUCAUCGUCUCAAAUGAGUCUUCAGAGGGUUCU	chr14:100884702-100884783(+)	MIPF0000099	mir-136	127,136,337,431,433,493,432,665	p1@MEG3	Gtl2-Dio3	368
hsa-miR-574-5p	5p	MIMAT0004795	UGAGUGUGUGUGUGUGAGUGUGU	GAGUGU	23	Yes	Star_miRNA	canonical_conserved_miRNA	hsa-mir-574	MI0003581	GGGACCUGCGUGGGUGCGGGCGUGUGAGUGUGUGUGUGUGAGUGUGUGUCGCUCCGGGUCCACGCUCAUGCACACACCCACACGCCCACACUCAGG	chr4:38868032-38868127(+)	MIPF0000419	mir-574	574	p1@FAM114A1	ENST00000358869.2	363
hsa-miR-129-5p	5p	MIMAT0000242	CUUUUUGCGGUCUGGGCUUGC	UUUUUG	21	Yes	Mature_miRNA	canonical_conserved_miRNA	hsa-mir-129-1	MI0000252	GGAUCUUUUUGCGGUCUGGGCUUGCUGUUCCUCUCAACAGUAGUCAGGAAGCCCUUACCCCAAAAAGUAUCU	chr7:128207872-128207943(+)	MIPF0000073	mir-129	129-1	p@chr7:127807707..127807735,+	curation	349
hsa-miR-24-2-5p	5p	MIMAT0004497	UGCCUACUGAGCUGAAACACAG	GCCUAC	22	Yes	Star_miRNA	canonical_conserved_miRNA	hsa-mir-24-2	MI0000081	CUCUGCCUCCCGUGCCUACUGAGCUGAAACACAGUUGGUUUGUGUACACUGGCUCAGUUCAGCAGGAACAGGG	chr19:13836287-13836359(-)	MIPF0000041	mir-24	23a,24-2,27a	p@chr19:13953708..13953767,-	curation	348
hsa-miR-219a-2-3p	3p	MIMAT0004675	AGAAUUGUGGCUGGACAUCUGU	GAAUUG	22	Yes	Mature_miRNA	canonical_conserved_miRNA	hsa-mir-219a-2	MI0000740	ACUCAGGGGCUUCGCCACUGAUUGUCCAAACGCAAUUCUUGUACGAGUCUGCGGCCAACCGAGAAUUGUGGCUGGACAUCUGUGGCUGAGCUCCGGG	chr9:128392618-128392714(-)	MIPF0000044	mir-219	219a-2,219b	p@chr9:131155600..131155614,-	ENST00000608502.1	347
hsa-miR-127-5p	5p	MIMAT0004604	CUGAAGCUCAGAGGGCUCUGAU	UGAAGC	22	Yes	Star_miRNA	canonical_conserved_miRNA	hsa-mir-127	MI0000472	UGUGAUCACUGUCUCCAGCCUGCUGAAGCUCAGAGGGCUCUGAUUCAGAAAGAUCAUCGGAUCCGUCUGAGCUUGGCUGGUCGGAAGUCUCAUCAUC	chr14:100882979-100883075(+)	MIPF0000080	mir-127	127,136,337,431,433,493,432,665	p1@MEG3	Gtl2-Dio3	333
hsa-miR-195-5p	5p	MIMAT0000461	UAGCAGCACAGAAAUAUUGGC	AGCAGC	21	Yes	Mature_miRNA	canonical_conserved_miRNA	hsa-mir-195	MI0000489	AGCUUCCCUGGCUCUAGCAGCACAGAAAUAUUGGCACAGGGAAGCGAGUCUGCCAAUAUUGGCUGUGCUGCUCCAGGCAGGGUGGUG	chr17:7017615-7017701(-)	MIPF0000006	mir-15	195,497	p1@MIR497HG	ENST00000572453.1	329
hsa-miR-124-3p	3p	MIMAT0000422	UAAGGCACGCGGUGAAUGCCAA	AAGGCA	22	Yes	Mature_miRNA	canonical_conserved_miRNA	hsa-mir-124-1	MI0000443	AGGCCUCUCUCUCCGUGUUCACAGCGGACCUUGAUUUAAAUGUCCAUACAAUUAAGGCACGCGGUGAAUGCCAAGAAUGGGGCUG	chr8:9903388-9903472(-)	MIPF0000021	mir-124	124-1	p1@ENST00000521863	ENST00000521863.1	306
hsa-miR-450a-5p	5p	MIMAT0001545	UUUUGCGAUGUGUUCCUAAUAU	UUUGCG	22	Yes	Mature_miRNA	canonical_conserved_miRNA	hsa-mir-450a-2	MI0003187	CCAAAGAAAGAUGCUAAACUAUUUUUGCGAUGUGUUCCUAAUAUGUAAUAUAAAUGUAUUGGGGACAUUUUGCAUUCAUAGUUUUGUAUCAAUAAUAUGG	chrX:134540508-134540607(-)	MIPF0000128	mir-450	424,450a-1,450a-2,503,542,450b	p@chrX:133683665..133683681,-	curation	290
hsa-miR-99b-3p	3p	MIMAT0004678	CAAGCUCGUGUCUGUGGGUCCG	AAGCUC	22	Yes	Star_miRNA	canonical_conserved_miRNA	hsa-mir-99b	MI0000746	GGCACCCACCCGUAGAACCGACCUUGCGGGGCCUUCGCCGCACACAAGCUCGUGUCUGUGGGUCCGUGUC	chr19:51692612-51692681(+)	MIPF0000033	mir-10	let7e,125a,99b	p@chr19:52192629..52192640,+	curation	289
hsa-miR-543	5p	MIMAT0004954	AAACAUUCGCGGUGCACUUCUU	AACAUU	22	NO	Mature_miRNA	canonical_conserved_miRNA	hsa-mir-543	MI0005565	UACUUAAUGAGAAGUUGCCCGUGUUUUUUUCGCUUUAUUUGUGACGAAACAUUCGCGGUGCACUUCUUUUUCAGUAUC	chr14:101031987-101032064(+)	MIPF0000110	mir-329	134,154,299,376c,369,376a-1,377,379,380,381,382,323a,329-1,329-2,409,412,410,376b,485,487a,494,495,496,539,544a,376a-2,487b,411,654,655,656,758,668,1185-2,1185-1,300,541,889,543,1197,1193,323b	p1@MEG3	Gtl2-Dio3	285
hsa-miR-21-3p	3p	MIMAT0004494	CAACACCAGUCGAUGGGCUGU	AACACC	21	Yes	Star_miRNA	canonical_conserved_miRNA	hsa-mir-21	MI0000077	UGUCGGGUAGCUUAUCAGACUGAUGUUGACUGUUGAAUCUCAUGGCAACACCAGUCGAUGGGCUGUCUGACA	chr17:59841266-59841337(+)	MIPF0000060	mir-21	21	p1@AK310806	ENST00000592790.1	285
hsa-miR-106a-5p	5p	MIMAT0000103	AAAAGUGCUUACAGUGCAGGUAG	AAAGUG	23	Yes	Mature_miRNA	canonical_conserved_miRNA	hsa-mir-106a	MI0000113	CCUUGGCCAUGUAAAAGUGCUUACAGUGCAGGUAGCUUUUUGAGAUCUACUGCAAUGUAAGCACUUCUUACAUUACCAUGG	chrX:134170198-134170278(-)	MIPF0000001	mir-17	19b-2,92a-2,106a,363,18b,20b	p@chrX:133308067..133308078,-	curation	283
hsa-miR-1246	5p	MIMAT0005898	AAUGGAUUUUUGGAGCAGG	AUGGAU	19	NO	-	non-canonical_miRNA	hsa-mir-1246	MI0006381	UGUAUCCUUGAAUGGAUUUUUGGAGCAGGAGUGGACACCUGACCCAAAGGAAAUCAAUCCAUAGGCUAGCAAU	chr2:176600980-176601052(-)	MIPF0000627	mir-1246	1246	Unknown	Unknown	274
hsa-miR-514a-3p	3p	MIMAT0002883	AUUGACACUUCUGUGAGUAGA	UUGACA	21	Yes	Mature_miRNA	canonical_hsa-specific_miRNA	hsa-mir-514a-2	MI0003199	GUUGUCUGUGGUACCCUACUCUGGAGAGUGACAAUCAUGUAUAACUAAAUUUGAUUGACACUUCUGUGAGUAGAGUAACGCAUGACAC	chrX:147281943-147282030(-)	MIPF0000130	mir-506	510,514a-1,514a-2,514a-3	p@chrX:146413659..146413673,-	curation	273
hsa-miR-31-3p	3p	MIMAT0004504	UGCUAUGCCAACAUAUUGCCAU	GCUAUG	22	Yes	Star_miRNA	canonical_conserved_miRNA	hsa-mir-31	MI0000089	GGAGAGGAGGCAAGAUGCUGGCAUAGCUGUUGAACUGGGAACCUGCUAUGCCAACAUAUUGCCAUCUUUCC	chr9:21512115-21512185(-)	MIPF0000064	mir-31	31	p1@MIR31HG	NR_027054	272
hsa-miR-3168	5p	MIMAT0015043	GAGUUCUACAGUCAGAC	AGUUCU	17	NO	-	non-canonical_miRNA	hsa-mir-3168	MI0014199	AAGAUCAUGAGUUCUACAGUCAGACAGCCUGAGUUGGAGGCUCAUCUUCACUUCUUGCUGUGUGACCCUGGGCCAGUGACUU	chr13:41101019-41101100(-)	-	-	3168	Unknown	Unknown	268
hsa-miR-361-5p	5p	MIMAT0000703	UUAUCAGAAUCUCCAGGGGUAC	UAUCAG	22	Yes	Star_miRNA	canonical_conserved_miRNA	hsa-mir-361	MI0000760	GGAGCUUAUCAGAAUCUCCAGGGGUACUUUAUAAUUUCAAAAAGUCCCCCAGGUGUGAUUCUGAUUUGCUUC	chrX:85903636-85903707(-)	MIPF0000172	mir-361	361	p1@CHM	NM_000390	266
hsa-miR-204-5p	5p	MIMAT0000265	UUCCCUUUGUCAUCCUAUGCCU	UCCCUU	22	Yes	Mature_miRNA	canonical_conserved_miRNA	hsa-mir-204	MI0000284	GGCUACAGUCUUUCUUCAUGUGACUCGUGGACUUCCCUUUGUCAUCCUAUGCCUGAGAAUAUAUGAAGGAGGCUGGGAAGGCAAAGGGACGUUCAAUUGUCAUCACUGGC	chr9:70809975-70810084(-)	MIPF0000042	mir-204	204	p1@TRPM3	ENST00000377101.1	263
hsa-miR-34b-3p	3p	MIMAT0004676	CAAUCACUAACUCCACUGCCAU	AAUCAC	22	Yes	Star_miRNA	canonical_conserved_miRNA	hsa-mir-34b	MI0000742	GUGCUCGGUUUGUAGGCAGUGUCAUUAGCUGAUUGUACUGUGGUGGUUACAAUCACUAACUCCACUGCCAUCAAAACAAGGCAC	chr11:111512938-111513021(+)	MIPF0000039	mir-34	34b,34c	p1@MIR34B	XR_040780	263
hsa-miR-582-3p	3p	MIMAT0004797	UAACUGGUUGAACAACUGAACC	AACUGG	22	Yes	Mature_miRNA	canonical_conserved_miRNA	hsa-mir-582	MI0003589	AUCUGUGCUCUUUGAUUACAGUUGUUCAACCAGUUACUAAUCUAACUAAUUGUAACUGGUUGAACAACUGAACCCAAAGGGUGCAAAGUAGAAACAUU	chr5:59703606-59703703(-)	MIPF0000417	mir-582	582	p1@PDE4D	ENST00000507116.1	253
hsa-miR-744-5p	5p	MIMAT0004945	UGCGGGGCUAGGGCUAACAGCA	GCGGGG	22	Yes	Mature_miRNA	canonical_conserved_miRNA	hsa-mir-744	MI0005559	UUGGGCAAGGUGCGGGGCUAGGGCUAACAGCAGUCUUACUGAAGGUUUCCUGGAAACCACGCACAUGCUGUUGCCACUAACCUCAACCUUACUCGGUC	chr17:12081899-12081996(+)	MIPF0000431	mir-744	744	p1@MAP2K4	ENST00000602811.1	249
hsa-miR-132-3p	3p	MIMAT0000426	UAACAGUCUACAGCCAUGGUCG	AACAGU	22	Yes	Mature_miRNA	canonical_conserved_miRNA	hsa-mir-132	MI0000449	CCGCCCCCGCGUCUCCAGGGCAACCGUGGCUUUCGAUUGUUACUGUGGGAACUGGAGGUAACAGUCUACAGCCAUGGUCGCCCCGCAGCACGCCCACGCGC	chr17:2049908-2050008(-)	MIPF0000065	mir-132	212,132	p@chr17:1954446..1954463,-	curation	244
hsa-miR-92b-3p	3p	MIMAT0003218	UAUUGCACUCGUCCCGGCCUCC	AUUGCA	22	Yes	Mature_miRNA	canonical_conserved_miRNA	hsa-mir-92b	MI0003560	CGGGCCCCGGGCGGGCGGGAGGGACGGGACGCGGUGCAGUGUUGUUUUUUCCCCCGCCAAUAUUGCACUCGUCCCGGCCUCCGGCCCCCCCGGCCC	chr1:155195177-155195272(+)	MIPF0000013	mir-25	92b	p1@MIR92B	DB477162	242
hsa-miR-210-3p	3p	MIMAT0000267	CUGUGCGUGUGACAGCGGCUGA	UGUGCG	22	Yes	Mature_miRNA	canonical_conserved_miRNA	hsa-mir-210	MI0000286	ACCCGGCAGUGCCUCCAGGCGCAGGGCAGCCCCUGCCCACCGCACACUGCGCUGCCCCAGACCCACUGUGCGUGUGACAGCGGCUGAUCUGUGCCUGGGCAGCGCGACCC	chr11:568089-568198(-)	MIPF0000086	mir-210	210	p1@MIR210HG	ENST00000500447.1	239
hsa-miR-125b-2-3p	3p	MIMAT0004603	UCACAAGUCAGGCUCUUGGGAC	CACAAG	22	Yes	Star_miRNA	canonical_conserved_miRNA	hsa-mir-125b-2	MI0000470	ACCAGACUUUUCCUAGUCCCUGAGACCCUAACUUGUGAGGUAUUUUAGUAACAUCACAAGUCAGGCUCUUGGGACCUAGGCGGAGGGGA	chr21:16590237-16590325(+)	MIPF0000033	mir-10	125b-2	p1@LINC00478	ENST00000418813.2	239
hsa-miR-28-5p	5p	MIMAT0000085	AAGGAGCUCACAGUCUAUUGAG	AGGAGC	22	Yes	Star_miRNA	canonical_conserved_miRNA	hsa-mir-28	MI0000086	GGUCCUUGCCCUCAAGGAGCUCACAGUCUAUUGAGUUACCUUUCUGACUUUCCCACUAGAUUGUGAGCUCCUGGAGGGCAGGCACU	chr3:188688781-188688866(+)	MIPF0000057	mir-28	28	p1@LPP	NM_001167672	239
hsa-miR-339-5p	5p	MIMAT0000764	UCCCUGUCCUCCAGGAGCUCACG	CCCUGU	23	NO	Mature_miRNA	canonical_conserved_miRNA	hsa-mir-339	MI0000815	CGGGGCGGCCGCUCUCCCUGUCCUCCAGGAGCUCACGUGUGCCUGCCUGUGAGCGCCUCGACGACAGAGCCGGCGCCUGCCCCAGUGUCUGCGC	chr7:1022933-1023026(-)	MIPF0000193	mir-339	339	p1@C7orf50	ENST00000412051.1	232
hsa-miR-32-5p	5p	MIMAT0000090	UAUUGCACAUUACUAAGUUGCA	AUUGCA	22	Yes	Mature_miRNA	canonical_conserved_miRNA	hsa-mir-32	MI0000090	GGAGAUAUUGCACAUUACUAAGUUGCAUGUUGUCACGGCCUCAAUGCAAUUUAGUGUGUGUGAUAUUUUC	chr9:109046229-109046298(-)	MIPF0000069	mir-32	32	p1@C9orf5	NM_032012	230
hsa-miR-10a-3p	3p	MIMAT0004555	CAAAUUCGUAUCUAGGGGAAUA	AAAUUC	22	Yes	Star_miRNA	canonical_conserved_miRNA	hsa-mir-10a	MI0000266	GAUCUGUCUGUCUUCUGUAUAUACCCUGUAGAUCCGAAUUUGUGUAAGGAAUUUUGUGGUCACAAAUUCGUAUCUAGGGGAAUAUGUAGUUGACAUAAACACUCCGCUCU	chr17:48579838-48579947(-)	MIPF0000033	mir-10	10a	p1@HOXB6	ENST00000552000.2	230
hsa-miR-487b-3p	3p	MIMAT0003180	AAUCGUACAGGGUCAUCCACUU	AUCGUA	22	NO	Mature_miRNA	canonical_conserved_miRNA	hsa-mir-487b	MI0003530	UUGGUACUUGGAGAGUGGUUAUCCCUGUCCUGUUCGUUUUGCUCAUGUCGAAUCGUACAGGGUCAUCCACUUUUUCAGUAUCAA	chr14:101046455-101046538(+)	MIPF0000018	mir-154	134,154,299,376c,369,376a-1,377,379,380,381,382,323a,329-1,329-2,409,412,410,376b,485,487a,494,495,496,539,544a,376a-2,487b,411,654,655,656,758,668,1185-2,1185-1,300,541,889,543,1197,1193,323b	p1@MEG3	Gtl2-Dio3	229
hsa-miR-181c-3p	3p	MIMAT0004559	AACCAUCGACCGUUGAGUGGAC	ACCAUC	22	Yes	Star_miRNA	canonical_conserved_miRNA	hsa-mir-181c	MI0000271	CGGAAAAUUUGCCAAGGGUUUGGGGGAACAUUCAACCUGUCGGUGAGUUUGGGCAGCUCAGGCAAACCAUCGACCGUUGAGUGGACCCUGAGGCCUGGAAUUGCCAUCCU	chr19:13874699-13874808(+)	MIPF0000007	mir-181	181c,181d	p@chr19:13976011..13976059,+	ENST00000591161.1	225
hsa-miR-181d-5p	5p	MIMAT0002821	AACAUUCAUUGUUGUCGGUGGGU	ACAUUC	23	Yes	Mature_miRNA	canonical_conserved_miRNA	hsa-mir-181d	MI0003139	GUCCCCUCCCCUAGGCCACAGCCGAGGUCACAAUCAACAUUCAUUGUUGUCGGUGGGUUGUGAGGACUGAGGCCAGACCCACCGGGGGAUGAAUGUCACUGUGGCUGGGCCAGACACGGCUUAAGGGGAAUGGGGAC	chr19:13874875-13875011(+)	MIPF0000007	mir-181	181c,181d	p@chr19:13976011..13976059,+	ENST00000591161.1	223
hsa-miR-1843	5p	MIMAT0039764	UAUGGAGGUCUCUGUCUGGC	AUGGAG	20	NO	-	non-canonical_miRNA	hsa-mir-1843	MI0032314	GCAGCGAUCCUACAUAAAUAUAUGGAGGUCUCUGUCUGGCUUAGGACAGCUGGCUAAGUCUGAUCGUUCCCCUCCGUACAGCCUUUAAAACUGCCACUCUAAAUACUUGG	chr1:175968370-175968479(-)	-	-	1843	Unknown	Unknown	223
hsa-miR-654-3p	3p	MIMAT0004814	UAUGUCUGCUGACCAUCACCUU	AUGUCU	22	Yes	Mature_miRNA	canonical_conserved_miRNA	hsa-mir-654	MI0003676	GGGUAAGUGGAAAGAUGGUGGGCCGCAGAACAUGUGCUGAGUUCGUGCCAUAUGUCUGCUGACCAUCACCUUUAGAAGCCC	chr14:101040219-101040299(+)	MIPF0000409	mir-654	134,154,299,376c,369,376a-1,377,379,380,381,382,323a,329-1,329-2,409,412,410,376b,485,487a,494,495,496,539,544a,376a-2,487b,411,654,655,656,758,668,1185-2,1185-1,300,541,889,543,1197,1193,323b	p1@MEG3	Gtl2-Dio3	211
hsa-miR-29c-3p	3p	MIMAT0000681	UAGCACCAUUUGAAAUCGGUUA	AGCACC	22	Yes	Mature_miRNA	canonical_conserved_miRNA	hsa-mir-29c	MI0000735	AUCUCUUACACAGGCUGACCGAUUUCUCCUGGUGUUCAGAGUCUGUUUUUGUCUAGCACCAUUUGAAAUCGGUUAUGAUGUAGGGGGA	chr1:207801852-207801939(-)	MIPF0000009	mir-29	29b-2,29c	p1@C1orf132	ENST00000608023.1	204
hsa-miR-365b-3p	3p	MIMAT0022834	UAAUGCCCCUAAAAAUCCUUAU	AAUGCC	22	Yes	Mature_miRNA	canonical_hsa-specific_miRNA	hsa-mir-365b	MI0000769	AGAGUGUUCAAGGACAGCAAGAAAAAUGAGGGACUUUCAGGGGCAGCUGUGUUUUCUGACUCAGUCAUAAUGCCCCUAAAAAUCCUUAUUGUUCUUGCAGUGUGCAUCGGG	chr17:31575411-31575521(+)	MIPF0000061	mir-365	365b,4725	p@chr17:29886228..29886248,+	curation	202
hsa-miR-365a-3p	3p	MIMAT0000710	UAAUGCCCCUAAAAAUCCUUAU	AAUGCC	22	Yes	Mature_miRNA	canonical_conserved_miRNA	hsa-mir-365a	MI0000767	ACCGCAGGGAAAAUGAGGGACUUUUGGGGGCAGAUGUGUUUCCAUUCCACUAUCAUAAUGCCCCUAAAAAUCCUUAUUGCUCUUGCA	chr16:14309285-14309371(+)	MIPF0000061	mir-365	365a,193b	p@chr16:14396121..14396145,+	XR_109259	202
hsa-miR-542-3p	3p	MIMAT0003389	UGUGACAGAUUGAUAACUGAAA	GUGACA	22	Yes	Mature_miRNA	canonical_conserved_miRNA	hsa-mir-542	MI0003686	CAGAUCUCAGACAUCUCGGGGAUCAUCAUGUCACGAGAUACCAGUGUGCACUUGUGACAGAUUGAUAACUGAAAGGUCUGGGAGCCACUCAUCUUCA	chrX:134541341-134541437(-)	MIPF0000185	mir-542	424,450a-1,450a-2,503,542,450b	p@chrX:133683665..133683681,-	curation	198
hsa-miR-196b-5p	5p	MIMAT0001080	UAGGUAGUUUCCUGUUGUUGGG	AGGUAG	22	Yes	Mature_miRNA	canonical_conserved_miRNA	hsa-mir-196b	MI0001150	ACUGGUCGGUGAUUUAGGUAGUUUCCUGUUGUUGGGAUCCACCUUUCUCUCGACAGCACGACACUGCCUUCAUUACUUCAGUUG	chr7:27169480-27169563(-)	MIPF0000031	mir-196	196b	p1@ENST00000470747	ENST00000470747.4	193
hsa-miR-136-5p	5p	MIMAT0000448	ACUCCAUUUGUUUUGAUGAUGGA	CUCCAU	23	Yes	Star_miRNA	canonical_conserved_miRNA	hsa-mir-136	MI0000475	UGAGCCCUCGGAGGACUCCAUUUGUUUUGAUGAUGGAUUCUUAUGCUCCAUCAUCGUCUCAAAUGAGUCUUCAGAGGGUUCU	chr14:100884702-100884783(+)	MIPF0000099	mir-136	127,136,337,431,433,493,432,665	p1@MEG3	Gtl2-Dio3	192
hsa-miR-27a-5p	5p	MIMAT0004501	AGGGCUUAGCUGCUUGUGAGCA	GGGCUU	22	Yes	Star_miRNA	canonical_conserved_miRNA	hsa-mir-27a	MI0000085	CUGAGGAGCAGGGCUUAGCUGCUUGUGAGCAGGGUCCACACCAAGUCGUGUUCACAGUGGCUAAGUUCCGCCCCCCAG	chr19:13836440-13836517(-)	MIPF0000036	mir-27	23a,24-2,27a	p@chr19:13953708..13953767,-	curation	191
hsa-miR-941	5p	MIMAT0004984	CACCCGGCUGUGUGCACAUGUGC	ACCCGG	23	NO	-	non-canonical_miRNA	hsa-mir-941-1	MI0005763	UGUGGACAUGUGCCCAGGGCCCGGGACAGCGCCACGGAAGAGGACGCACCCGGCUGUGUGCACAUGUGCCCA	chr20:63919449-63919520(+)	MIPF0000387	mir-941	941-1,941-2,941-3,941-4,941-5	p1@DNAJC5	ENST00000369911.2	184
hsa-miR-181a-2-3p	3p	MIMAT0004558	ACCACUGACCGUUGACUGUACC	CCACUG	22	Yes	Star_miRNA	canonical_conserved_miRNA	hsa-mir-181a-2	MI0000269	AGAAGGGCUAUCAGGCCAGCCUUCAGAGGACUCCAAGGAACAUUCAACGCUGUCGGUGAGUUUGGGAUUUGAAAAAACCACUGACCGUUGACUGUACCUUGGGGUCCUUA	chr9:124692442-124692551(+)	MIPF0000007	mir-181	181a-2,181b-2	p1@MIR181A2HG	NR_038975	184
hsa-miR-148b-5p	5p	MIMAT0004699	AAGUUCUGUUAUACACUCAGGC	AGUUCU	22	Yes	Star_miRNA	canonical_conserved_miRNA	hsa-mir-148b	MI0000811	CAAGCACGAUUAGCAUUUGAGGUGAAGUUCUGUUAUACACUCAGGCUGUGGCUCUCUGAAAGUCAGUGCAUCACAGAACUUUGUCUCGAAAGCUUUCUA	chr12:54337216-54337314(+)	MIPF0000056	mir-148	148b	p1@COPZ1	ENST00000551412.1	184
hsa-miR-374a-3p	3p	MIMAT0004688	CUUAUCAGAUUGUAUUGUAAUU	UUAUCA	22	Yes	Mature_miRNA	canonical_conserved_miRNA	hsa-mir-374a	MI0000782	UACAUCGGCCAUUAUAAUACAACCUGAUAAGUGUUAUAGCACUUAUCAGAUUGUAUUGUAAUUGUCUGUGUA	chrX:74287286-74287357(-)	MIPF0000288	mir-374	374a,545	p1@FTX	NR_028379	183
hsa-miR-369-3p	3p	MIMAT0000721	AAUAAUACAUGGUUGAUCUUU	AUAAUA	21	Yes	Mature_miRNA	canonical_conserved_miRNA	hsa-mir-369	MI0000777	UUGAAGGGAGAUCGACCGUGUUAUAUUCGCUUUAUUGACUUCGAAUAAUACAUGGUUGAUCUUUUCUCAG	chr14:101065598-101065667(+)	MIPF0000018	mir-154	134,154,299,376c,369,376a-1,377,379,380,381,382,323a,329-1,329-2,409,412,410,376b,485,487a,494,495,496,539,544a,376a-2,487b,411,654,655,656,758,668,1185-2,1185-1,300,541,889,543,1197,1193,323b	p1@MEG3	Gtl2-Dio3	183
hsa-miR-455-3p	3p	MIMAT0004784	GCAGUCCAUGGGCAUAUACAC	CAGUCC	21	Yes	Mature_miRNA	canonical_conserved_miRNA	hsa-mir-455	MI0003513	UCCCUGGCGUGAGGGUAUGUGCCUUUGGACUACAUCGUGGAAGCCAGCACCAUGCAGUCCAUGGGCAUAUACACUUGCCUCAAGGCCUAUGUCAUC	chr9:114209434-114209529(+)	MIPF0000129	mir-455	455	p1@COL27A1	XM_011519139.1	182
hsa-miR-452-5p	5p	MIMAT0001635	AACUGUUUGCAGAGGAAACUGA	ACUGUU	22	Yes	Mature_miRNA	canonical_conserved_miRNA	hsa-mir-452	MI0001733	GCUAAGCACUUACAACUGUUUGCAGAGGAAACUGAGACUUUGUAACUAUGUCUCAGUCUCAUCUGCAAAGAAGUAAGUGCUUUGC	chrX:151959628-151959712(-)	MIPF0000287	mir-452	224,452	p1@GABRE	NM_004961	181
hsa-miR-22-5p	5p	MIMAT0004495	AGUUCUUCAGUGGCAAGCUUUA	GUUCUU	22	Yes	Star_miRNA	canonical_conserved_miRNA	hsa-mir-22	MI0000078	GGCUGAGCCGCAGUAGUUCUUCAGUGGCAAGCUUUAUGUCCUGACCCAGCUAAAGCUGCCAGUUGAAGAACUGUUGCCCUCUGCC	chr17:1713903-1713987(-)	MIPF0000053	mir-22	22	p1@MIR22HG	ENST00000609442.1	179
hsa-miR-320b	5p	MIMAT0005792	AAAAGCUGGGUUGAGAGGGCAA	AAAGCU	22	NO	-	non-canonical_miRNA	hsa-mir-320b-2	MI0003839	GUCUCUUAGGCUUUCUCUUCCCAGAUUUCCCAAAGUUGGGAAAAGCUGGGUUGAGAGGGCAAAAGGAAAAA	chr1:224257040-224257110(-)	MIPF0000163	mir-320	320b-2	p1@NVL	ENST00000482491.1	176
hsa-miR-181a-3p	3p	MIMAT0000270	ACCAUCGACCGUUGAUUGUACC	CCAUCG	22	Yes	Star_miRNA	canonical_conserved_miRNA	hsa-mir-181a-1	MI0000289	UGAGUUUUGAGGUUGCUUCAGUGAACAUUCAACGCUGUCGGUGAGUUUGGAAUUAAAAUCAAAACCAUCGACCGUUGAUUGUACCCUAUGGCUAACCAUCAUCUACUCCA	chr1:198859044-198859153(-)	MIPF0000007	mir-181	181b-1,181a-1	p1@LOC100131234	NR_040073	175
hsa-miR-130a-3p	3p	MIMAT0000425	CAGUGCAAUGUUAAAAGGGCAU	AGUGCA	22	Yes	Mature_miRNA	canonical_conserved_miRNA	hsa-mir-130a	MI0000448	UGCUGCUGGCCAGAGCUCUUUUCACAUUGUGCUACUGUCUGCACCUGUCACUAGCAGUGCAAUGUUAAAAGGGCAUUGGCCGUGUAGUG	chr11:57641198-57641286(+)	MIPF0000034	mir-130	130a	p1@ENST00000530595,p1@uc001nkt.1	ENST00000530595.1	175
hsa-miR-324-5p	5p	MIMAT0000761	CGCAUCCCCUAGGGCAUUGGUG	GCAUCC	22	Yes	Mature_miRNA	canonical_conserved_miRNA	hsa-mir-324	MI0000813	CUGACUAUGCCUCCCCGCAUCCCCUAGGGCAUUGGUGUAAAGCUGGAGACCCACUGCCCCAGGUGCUGCUGGGGGUUGUAGUC	chr17:7223297-7223379(-)	MIPF0000165	mir-324	324	p1@DVL2	curation	173
hsa-miR-19b-3p	3p	MIMAT0000074	UGUGCAAAUCCAUGCAAAACUGA	GUGCAA	23	Yes	Mature_miRNA	canonical_conserved_miRNA	hsa-mir-19b-1	MI0000074	CACUGUUCUAUGGUUAGUUUUGCAGGUUUGCAUCCAGCUGUGUGAUAUUCUGCUGUGCAAAUCCAUGCAAAACUGACUGUGGUAGUG	chr13:91351192-91351278(+)	MIPF0000011	mir-19	17,18a,19a,19b-1,20a,92a-1	p1@MIR17HG	NR_027349	171
hsa-miR-323a-3p	3p	MIMAT0000755	CACAUUACACGGUCGACCUCU	ACAUUA	21	Yes	Mature_miRNA	canonical_conserved_miRNA	hsa-mir-323a	MI0000807	UUGGUACUUGGAGAGAGGUGGUCCGUGGCGCGUUCGCUUUAUUUAUGGCGCACAUUACACGGUCGACCUCUUUGCAGUAUCUAAUC	chr14:101025732-101025817(+)	MIPF0000018	mir-154	134,154,299,376c,369,376a-1,377,379,380,381,382,323a,329-1,329-2,409,412,410,376b,485,487a,494,495,496,539,544a,376a-2,487b,411,654,655,656,758,668,1185-2,1185-1,300,541,889,543,1197,1193,323b	p1@MEG3	Gtl2-Dio3	167
hsa-let-7a-3p	3p	MIMAT0004481	CUAUACAAUCUACUGUCUUUC	UAUACA	21	Yes	Star_miRNA	canonical_conserved_miRNA	hsa-let-7a-3	MI0000062	GGGUGAGGUAGUAGGUUGUAUAGUUUGGGGCUCUGCCCUGCUAUGGGAUAACUAUACAAUCUACUGUCUUUCCU	chr22:46112749-46112822(+)	MIPF0000002	let-7	let7a-3,let7b,4763	p2@MIRLET7BHG,p4@MIR4763	NR_027033	160
hsa-miR-410-3p	3p	MIMAT0002171	AAUAUAACACAGAUGGCCUGU	AUAUAA	21	NO	Mature_miRNA	canonical_conserved_miRNA	hsa-mir-410	MI0002465	GGUACCUGAGAAGAGGUUGUCUGUGAUGAGUUCGCUUUUAUUAAUGACGAAUAUAACACAGAUGGCCUGUUUUCAGUACC	chr14:101065912-101065991(+)	MIPF0000018	mir-154	134,154,299,376c,369,376a-1,377,379,380,381,382,323a,329-1,329-2,409,412,410,376b,485,487a,494,495,496,539,544a,376a-2,487b,411,654,655,656,758,668,1185-2,1185-1,300,541,889,543,1197,1193,323b	p1@MEG3	Gtl2-Dio3	160
hsa-miR-501-3p	3p	MIMAT0004774	AAUGCACCCGGGCAAGGAUUCU	AUGCAC	22	Yes	Mature_miRNA	canonical_conserved_miRNA	hsa-mir-501	MI0003185	GCUCUUCCUCUCUAAUCCUUUGUCCCUGGGUGAGAGUGCUUUCUGAAUGCAAUGCACCCGGGCAAGGAUUCUGAGAGGGUGAGC	chrX:50009722-50009805(+)	MIPF0000139	mir-500	188,362,500a,501,502,532,660,500b	p1@CLCN5	ENST00000376091.3	159
hsa-miR-326	5p	MIMAT0000756	CCUCUGGGCCCUUCCUCCAG	CUCUGG	20	NO	Mature_miRNA	canonical_conserved_miRNA	hsa-mir-326	MI0000808	CUCAUCUGUCUGUUGGGCUGGAGGCAGGGCCUUUGUGAAGGCGGGUGGUGCUCAGAUCGCCUCUGGGCCCUUCCUCCAGCCCCGAGGCGGAUUCA	chr11:75335092-75335186(-)	MIPF0000143	mir-326	326	p1@ARRB1	ENST00000533255.1	157
hsa-miR-193b-3p	3p	MIMAT0002819	AACUGGCCCUCAAAGUCCCGCU	ACUGGC	22	Yes	Mature_miRNA	canonical_conserved_miRNA	hsa-mir-193b	MI0003137	GUGGUCUCAGAAUCGGGGUUUUGAGGGCGAGAUGAGUUUAUGUUUUAUCCAACUGGCCCUCAAAGUCCCGCUUUUGGGGUCAU	chr16:14303967-14304049(+)	MIPF0000082	mir-193	365a,193b	p@chr16:14396121..14396145,+	XR_109259	151
hsa-miR-20b-5p	5p	MIMAT0001413	CAAAGUGCUCAUAGUGCAGGUAG	AAAGUG	23	Yes	Mature_miRNA	canonical_conserved_miRNA	hsa-mir-20b	MI0001519	AGUACCAAAGUGCUCAUAGUGCAGGUAGUUUUGGCAUGACUCUACUGUAGUAUGGGCACUUCCAGUACU	chrX:134169809-134169877(-)	MIPF0000001	mir-17	19b-2,92a-2,106a,363,18b,20b	p@chrX:133308067..133308078,-	curation	150
hsa-miR-500a-3p	3p	MIMAT0002871	AUGCACCUGGGCAAGGAUUCUG	UGCACC	22	Yes	Mature_miRNA	canonical_conserved_miRNA	hsa-mir-500a	MI0003184	GCUCCCCCUCUCUAAUCCUUGCUACCUGGGUGAGAGUGCUGUCUGAAUGCAAUGCACCUGGGCAAGGAUUCUGAGAGCGAGAGC	chrX:50008431-50008514(+)	MIPF0000139	mir-500	188,362,500a,501,502,532,660,500b	p1@CLCN5	ENST00000376091.3	150
hsa-miR-222-5p	5p	MIMAT0004569	CUCAGUAGCCAGUGUAGAUCCU	UCAGUA	22	Yes	Star_miRNA	canonical_conserved_miRNA	hsa-mir-222	MI0000299	GCUGCUGGAAGGUGUAGGUACCCUCAAUGGCUCAGUAGCCAGUGUAGAUCCUGUCUUUCGUAAUCAGCAGCUACAUCUGGCUACUGGGUCUCUGAUGGCAUCUUCUAGCU	chrX:45747015-45747124(-)	MIPF0000051	mir-221	221,222	p@chrX:45629661..45629677,-	ENST00000602461.1	150
hsa-miR-217-5p	5p	MIMAT0000274	UACUGCAUCAGGAACUGAUUGGA	ACUGCA	23	Yes	Mature_miRNA	canonical_conserved_miRNA	hsa-mir-217	MI0000293	AGUAUAAUUAUUACAUAGUUUUUGAUGUCGCAGAUACUGCAUCAGGAACUGAUUGGAUAAGAAUCAGUCACCAUCAGUUCCUAAUGCAUUGCCUUCAGCAUCUAAACAAG	chr2:55982967-55983076(-)	MIPF0000077	mir-217	216a,217	p1@MIR216A	ENST00000446139.1	148
hsa-miR-433-3p	3p	MIMAT0001627	AUCAUGAUGGGCUCCUCGGUGU	UCAUGA	22	Yes	Mature_miRNA	canonical_conserved_miRNA	hsa-mir-433	MI0001723	CCGGGGAGAAGUACGGUGAGCCUGUCAUUAUUCAGAGAGGCUAGAUCCUCUGUGUUGAGAAGGAUCAUGAUGGGCUCCUCGGUGUUCUCCAGG	chr14:100881886-100881978(+)	MIPF0000177	mir-433	127,136,337,431,433,493,432,665	p1@MEG3	Gtl2-Dio3	148
hsa-miR-3200-3p	3p	MIMAT0015085	CACCUUGCGCUACUCAGGUCUG	ACCUUG	22	Yes	Mature_miRNA	canonical_conserved_miRNA	hsa-mir-3200	MI0014249	GGUGGUCGAGGGAAUCUGAGAAGGCGCACAAGGUUUGUGUCCAAUACAGUCCACACCUUGCGCUACUCAGGUCUGCUCGUGCCCU	chr22:30731557-30731641(+)	MIPF0001441	mir-3200	3200	p3@OSBP2	ENST00000382310.3	148
hsa-miR-494-3p	3p	MIMAT0002816	UGAAACAUACACGGGAAACCUC	GAAACA	22	Yes	Mature_miRNA	canonical_conserved_miRNA	hsa-mir-494	MI0003134	GAUACUCGAAGGAGAGGUUGUCCGUGUUGUCUUCUCUUUAUUUAUGAUGAAACAUACACGGGAAACCUCUUUUUUAGUAUC	chr14:101029634-101029714(+)	MIPF0000018	mir-154	134,154,299,376c,369,376a-1,377,379,380,381,382,323a,329-1,329-2,409,412,410,376b,485,487a,494,495,496,539,544a,376a-2,487b,411,654,655,656,758,668,1185-2,1185-1,300,541,889,543,1197,1193,323b	p1@MEG3	Gtl2-Dio3	143
hsa-miR-502-3p	3p	MIMAT0004775	AAUGCACCUGGGCAAGGAUUCA	AUGCAC	22	Yes	Mature_miRNA	canonical_conserved_miRNA	hsa-mir-502	MI0003186	UGCUCCCCCUCUCUAAUCCUUGCUAUCUGGGUGCUAGUGCUGGCUCAAUGCAAUGCACCUGGGCAAGGAUUCAGAGAGGGGGAGCU	chrX:50014598-50014683(+)	MIPF0000139	mir-500	188,362,500a,501,502,532,660,500b	p1@CLCN5	ENST00000376091.3	138
hsa-miR-378a-5p	5p	MIMAT0000731	CUCCUGACUCCAGGUCCUGUGU	UCCUGA	22	Yes	Star_miRNA	canonical_conserved_miRNA	hsa-mir-378a	MI0000786	AGGGCUCCUGACUCCAGGUCCUGUGUGUUACCUAGAAAUAGCACUGGACUUGGAGUCAGAAGGCCU	chr5:149732825-149732890(+)	MIPF0000168	mir-378	378a	p1@PPARGC1B	ENST00000309241.5	135
hsa-miR-516a-5p	5p	MIMAT0004770	UUCUCGAGGAAAGAAGCACUUUC	UCUCGA	23	Yes	Mature_miRNA	canonical_hsa-specific_miRNA	hsa-mir-516a-1	MI0003180	UCUCAGGCUGUGACCUUCUCGAGGAAAGAAGCACUUUCUGUUGUCUGAAAGAAAAGAAAGUGCUUCCUUUCAGAGGGUUACGGUUUGAGA	chr19:53756741-53756830(+)	MIPF0000020	mir-515	512-1,512-2,498,520e,515-1,519e,520f,515-2,519c,520a,526b,519b,525,523,518f,520b,518b,526a-1,520c,518c,524,517a,519d,521-2,520d,517b,520g,516b-2,526a-2,518e,518a-1,518d,516b-1,518a-2,517c,520h,521-1,522,519a-1,527,516a-1,516a-2,519a-2,1323,1283-1,1283-2	Unknown	Unknown	134
hsa-miR-484	5p	MIMAT0002174	UCAGGCUCAGUCCCCUCCCGAU	CAGGCU	22	NO	-	non-canonical_miRNA	hsa-mir-484	MI0002468	AGCCUCGUCAGGCUCAGUCCCCUCCCGAUAAACCCCUAAAUAGGGACUUUCCCGGGGGGUGACCCUGGCUUUUUUGGCG	chr16:15643294-15643372(+)	MIPF0000219	mir-484	484	p5@NDE1	NM_001143979	134
hsa-miR-331-5p	5p	MIMAT0004700	CUAGGUAUGGUCCCAGGGAUCC	UAGGUA	22	Yes	Star_miRNA	canonical_conserved_miRNA	hsa-mir-331	MI0000812	GAGUUUGGUUUUGUUUGGGUUUGUUCUAGGUAUGGUCCCAGGGAUCCCAGAUCAAACCAGGCCCCUGGGCCUAUCCUAGAACCAACCUAAGCUC	chr12:95308420-95308513(+)	MIPF0000199	mir-331	331,3685	p@chr12:95699725..95699730,+	curation	134
hsa-miR-338-3p	3p	MIMAT0000763	UCCAGCAUCAGUGAUUUUGUUG	CCAGCA	22	Yes	Mature_miRNA	canonical_conserved_miRNA	hsa-mir-338	MI0000814	UCUCCAACAAUAUCCUGGUGCUGAGUGAUGACUCAGGCGACUCCAGCAUCAGUGAUUUUGUUGAAGA	chr17:81125883-81125949(-)	MIPF0000097	mir-338	338,657,1250,3065	p1@AATK	ENST00000572339.1	134
hsa-miR-200a-5p	5p	MIMAT0001620	CAUCUUACCGGACAGUGCUGGA	AUCUUA	22	Yes	Star_miRNA	canonical_conserved_miRNA	hsa-mir-200a	MI0000737	CCGGGCCCCUGUGAGCAUCUUACCGGACAGUGCUGGAUUUCCCAGCUUGACUCUAACACUGUCUGGUAACGAUGUUCAAAGGUGACCCGC	chr1:1167863-1167952(+)	MIPF0000019	mir-8	200b,200a,429	p@chr1:1098252..1098265,+	curation	134
hsa-miR-196a-5p	5p	MIMAT0000226	UAGGUAGUUUCAUGUUGUUGGG	AGGUAG	22	Yes	Mature_miRNA	canonical_conserved_miRNA	hsa-mir-196a-2	MI0000279	UGCUCGCUCAGCUGAUCUGUGGCUUAGGUAGUUUCAUGUUGUUGGGAUUGAGUUUUGAACUCGGCAACAAGAAACUGCCUGAGUUACAUCAGUCGGUUUUCGUCGAGGGC	chr12:53991738-53991847(+)	MIPF0000031	mir-196	196a-2	p3@HOXC10	ENST00000513209.1	133
hsa-miR-429	5p	MIMAT0001536	UAAUACUGUCUGGUAAAACCGU	AAUACU	22	NO	Mature_miRNA	canonical_conserved_miRNA	hsa-mir-429	MI0001641	CGCCGGCCGAUGGGCGUCUUACCAGACAUGGUUAGACCUGGCCCUCUGUCUAAUACUGUCUGGUAAAACCGUCCAUCCGCUGC	chr1:1169005-1169087(+)	MIPF0000019	mir-8	200b,200a,429	p@chr1:1098252..1098265,+	curation	133
hsa-miR-132-5p	5p	MIMAT0004594	ACCGUGGCUUUCGAUUGUUACU	CCGUGG	22	Yes	Star_miRNA	canonical_conserved_miRNA	hsa-mir-132	MI0000449	CCGCCCCCGCGUCUCCAGGGCAACCGUGGCUUUCGAUUGUUACUGUGGGAACUGGAGGUAACAGUCUACAGCCAUGGUCGCCCCGCAGCACGCCCACGCGC	chr17:2049908-2050008(-)	MIPF0000065	mir-132	212,132	p@chr17:1954446..1954463,-	curation	132
hsa-miR-412-5p	5p	MIMAT0026557	UGGUCGACCAGUUGGAAAGUAAU	GGUCGA	23	NO	Mature_miRNA	canonical_conserved_miRNA	hsa-mir-412	MI0002464	CUGGGGUACGGGGAUGGAUGGUCGACCAGUUGGAAAGUAAUUGUUUCUAAUGUACUUCACCUGGUCCACUAGCCGUCCGUAUCCGCUGCAG	chr14:101065447-101065537(+)	MIPF0000192	mir-412	134,154,299,376c,369,376a-1,377,379,380,381,382,323a,329-1,329-2,409,412,410,376b,485,487a,494,495,496,539,544a,376a-2,487b,411,654,655,656,758,668,1185-2,1185-1,300,541,889,543,1197,1193,323b	p1@MEG3	Gtl2-Dio3	130
hsa-miR-493-3p	3p	MIMAT0003161	UGAAGGUCUACUGUGUGCCAGG	GAAGGU	22	Yes	Star_miRNA	canonical_conserved_miRNA	hsa-mir-493	MI0003132	CUGGCCUCCAGGGCUUUGUACAUGGUAGGCUUUCAUUCAUUCGUUUGCACAUUCGGUGAAGGUCUACUGUGUGCCAGGCCCUGUGCCAG	chr14:100869060-100869148(+)	MIPF0000230	mir-493	127,136,337,431,433,493,432,665	p1@MEG3	Gtl2-Dio3	130
hsa-miR-625-3p	3p	MIMAT0004808	GACUAUAGAACUUUCCCCCUCA	ACUAUA	22	Yes	Mature_miRNA	canonical_hsa-specific_miRNA	hsa-mir-625	MI0003639	AGGGUAGAGGGAUGAGGGGGAAAGUUCUAUAGUCCUGUAAUUAGAUCUCAGGACUAUAGAACUUUCCCCCUCAUCCCUCUGCCCU	chr14:65471102-65471186(+)	MIPF0000534	mir-625	625	p1@FUT8	NR_038170	126
hsa-miR-335-3p	3p	MIMAT0004703	UUUUUCAUUAUUGCUCCUGACC	UUUUCA	22	Yes	Star_miRNA	canonical_conserved_miRNA	hsa-mir-335	MI0000816	UGUUUUGAGCGGGGGUCAAGAGCAAUAACGAAAAAUGUUUGUCAUAAACCGUUUUUCAUUAUUGCUCCUGACCUCCUCUCAUUUGCUAUAUUCA	chr7:130496111-130496204(+)	MIPF0000196	mir-335	335	p1@MEST	ENST00000223215.4	125
hsa-miR-383-5p	5p	MIMAT0000738	AGAUCAGAAGGUGAUUGUGGCU	GAUCAG	22	NO	Mature_miRNA	canonical_conserved_miRNA	hsa-mir-383	MI0000791	CUCCUCAGAUCAGAAGGUGAUUGUGGCUUUGGGUGGAUAUUAAUCAGCCACAGCACUGCCUGGUCAGAAAGAG	chr8:14853438-14853510(-)	MIPF0000137	mir-383	383	p1@SGCZ	ENST00000382080.1	125
hsa-miR-9985	5p	MIMAT0039763	UUCACAGUGGCUAAGCUAU	UCACAG	19	NO	-	non-canonical_miRNA	hsa-mir-9985	MI0032313	CCCAUGUUCAUUGAGCUUUAUUCACAGUGGCUAAGCUAUGGAAUCCAUCCAAGUGUUCACUGAUGGAUAAAUGGAUACAGAAAAUGUUUAUAUAUAUAUAUAUAAUAUU	chrY:4606120-4606228(+)	-	-	9985	Unknown	Unknown	124
hsa-miR-143-5p	5p	MIMAT0004599	GGUGCAGUGCUGCAUCUCUGGU	GUGCAG	22	Yes	Star_miRNA	canonical_conserved_miRNA	hsa-mir-143	MI0000459	GCGCAGCGCCCUGUCUCCCAGCCUGAGGUGCAGUGCUGCAUCUCUGGUCAGUUGGGAGUCUGAGAUGAAGCACUGUAGCUCAGGAAGAGAGAAGUUGUUCUGCAGC	chr5:149428918-149429023(+)	MIPF0000094	mir-143	143,145	p1@MIR143HG	NR_027180	123
hsa-miR-34c-3p	3p	MIMAT0004677	AAUCACUAACCACACGGCCAGG	AUCACU	22	Yes	Star_miRNA	canonical_conserved_miRNA	hsa-mir-34c	MI0000743	AGUCUAGUUACUAGGCAGUGUAGUUAGCUGAUUGCUAAUAGUACCAAUCACUAACCACACGGCCAGGUAAAAAGAUU	chr11:111513439-111513515(+)	MIPF0000039	mir-34	34b,34c	p1@MIR34B	XR_040780	122
hsa-miR-378f	5p	MIMAT0018932	ACUGGACUUGGAGCCAGAAG	CUGGAC	20	NO	-	non-canonical_miRNA	hsa-mir-378f	MI0016756	GUCAGGUCCUGGACUCCCAUAGUUUUCAGGCUGCUAAACAACAGAACGAGCACUGGACUUGGAGCCAGAAGUCUUGGG	chr1:23929070-23929147(+)	-	-	378f	Unknown	Unknown	122
hsa-miR-141-3p	3p	MIMAT0000432	UAACACUGUCUGGUAAAGAUGG	AACACU	22	Yes	Mature_miRNA	canonical_conserved_miRNA	hsa-mir-141	MI0000457	CGGCCGGCCCUGGGUCCAUCUUCCAGUACAGUGUUGGAUGGUCUAAUUGUGAAGCUCCUAACACUGUCUGGUAAAGAUGGCUCCCGGGUGGGUUC	chr12:6964097-6964191(+)	MIPF0000019	mir-8	141,200c	p1@ENST00000537269	ENST00000607161.1	118
hsa-miR-320d	5p	MIMAT0006764	AAAAGCUGGGUUGAGAGGA	AAAGCU	19	NO	-	non-canonical_miRNA	hsa-mir-320d-2	MI0008192	UAUCAAUAAGCCUUCUCUUCCCAGUUCUUCUUGGAGUCAGGAAAAGCUGGGUUGAGAGGAGCAGAAAAGAAA	chrX:140926160-140926231(-)	MIPF0000163	mir-320	320d-2	Unknown	Unknown	117
hsa-miR-889-3p	3p	MIMAT0004921	UUAAUAUCGGACAACCAUUGU	UAAUAU	21	NO	Mature_miRNA	canonical_conserved_miRNA	hsa-mir-889	MI0005540	GUGCUUAAAGAAUGGCUGUCCGUAGUAUGGUCUCUAUAUUUAUGAUGAUUAAUAUCGGACAACCAUUGUUUUAGUAUCC	chr14:101047901-101047979(+)	MIPF0000514	mir-889	134,154,299,376c,369,376a-1,377,379,380,381,382,323a,329-1,329-2,409,412,410,376b,485,487a,494,495,496,539,544a,376a-2,487b,411,654,655,656,758,668,1185-2,1185-1,300,541,889,543,1197,1193,323b	p1@MEG3	Gtl2-Dio3	115
hsa-miR-369-5p	5p	MIMAT0001621	AGAUCGACCGUGUUAUAUUCGC	GAUCGA	22	Yes	Mature_miRNA	canonical_conserved_miRNA	hsa-mir-369	MI0000777	UUGAAGGGAGAUCGACCGUGUUAUAUUCGCUUUAUUGACUUCGAAUAAUACAUGGUUGAUCUUUUCUCAG	chr14:101065598-101065667(+)	MIPF0000018	mir-154	134,154,299,376c,369,376a-1,377,379,380,381,382,323a,329-1,329-2,409,412,410,376b,485,487a,494,495,496,539,544a,376a-2,487b,411,654,655,656,758,668,1185-2,1185-1,300,541,889,543,1197,1193,323b	p1@MEG3	Gtl2-Dio3	114
hsa-miR-576-3p	3p	MIMAT0004796	AAGAUGUGGAAAAAUUGGAAUC	AGAUGU	22	Yes	Star_miRNA	canonical_conserved_miRNA	hsa-mir-576	MI0003583	UACAAUCCAACGAGGAUUCUAAUUUCUCCACGUCUUUGGUAAUAAGGUUUGGCAAAGAUGUGGAAAAAUUGGAAUCCUCAUUCGAUUGGUUAUAACCA	chr4:109488698-109488795(+)	MIPF0000493	mir-576	576	p1@SEC24B	NM_006323	114
hsa-miR-409-5p	5p	MIMAT0001638	AGGUUACCCGAGCAACUUUGCAU	GGUUAC	23	Yes	Star_miRNA	canonical_conserved_miRNA	hsa-mir-409	MI0001735	UGGUACUCGGGGAGAGGUUACCCGAGCAACUUUGCAUCUGGACGACGAAUGUUGCUCGGUGAACCCCUUUUCGGUAUCA	chr14:101065300-101065378(+)	MIPF0000018	mir-154	134,154,299,376c,369,376a-1,377,379,380,381,382,323a,329-1,329-2,409,412,410,376b,485,487a,494,495,496,539,544a,376a-2,487b,411,654,655,656,758,668,1185-2,1185-1,300,541,889,543,1197,1193,323b	p1@MEG3	Gtl2-Dio3	113
hsa-miR-140-5p	5p	MIMAT0000431	CAGUGGUUUUACCCUAUGGUAG	AGUGGU	22	Yes	Star_miRNA	canonical_conserved_miRNA	hsa-mir-140	MI0000456	UGUGUCUCUCUCUGUGUCCUGCCAGUGGUUUUACCCUAUGGUAGGUUACGUCAUGCUGUUCUACCACAGGGUAGAACCACGGACAGGAUACCGGGGCACC	chr16:69933081-69933180(+)	MIPF0000085	mir-140	140	p1@WWP2	ENST00000359154.2	113
hsa-miR-382-3p	3p	MIMAT0022697	AAUCAUUCACGGACAACACUU	AUCAUU	21	Yes	Mature_miRNA	canonical_conserved_miRNA	hsa-mir-382	MI0000790	UACUUGAAGAGAAGUUGUUCGUGGUGGAUUCGCUUUACUUAUGACGAAUCAUUCACGGACAACACUUUUUUCAGUA	chr14:101054306-101054381(+)	MIPF0000018	mir-154	134,154,299,376c,369,376a-1,377,379,380,381,382,323a,329-1,329-2,409,412,410,376b,485,487a,494,495,496,539,544a,376a-2,487b,411,654,655,656,758,668,1185-2,1185-1,300,541,889,543,1197,1193,323b	p1@MEG3	Gtl2-Dio3	108
hsa-miR-329-3p	3p	MIMAT0001629	AACACACCUGGUUAACCUCUUU	ACACAC	22	Yes	Mature_miRNA	canonical_conserved_miRNA	hsa-mir-329-2	MI0001726	GUGGUACCUGAAGAGAGGUUUUCUGGGUUUCUGUUUCUUUAUUGAGGACGAAACACACCUGGUUAACCUCUUUUCCAGUAUCAA	chr14:101027100-101027183(+)	MIPF0000110	mir-329	134,154,299,376c,369,376a-1,377,379,380,381,382,323a,329-1,329-2,409,412,410,376b,485,487a,494,495,496,539,544a,376a-2,487b,411,654,655,656,758,668,1185-2,1185-1,300,541,889,543,1197,1193,323b	p1@MEG3	Gtl2-Dio3	107
hsa-miR-449a	5p	MIMAT0001541	UGGCAGUGUAUUGUUAGCUGGU	GGCAGU	22	NO	Mature_miRNA	canonical_conserved_miRNA	hsa-mir-449a	MI0001648	CUGUGUGUGAUGAGCUGGCAGUGUAUUGUUAGCUGGUUGAAUAUGUGAAUGGCAUCGGCUAACAUGCAACUGCUGUCUUAUUGCAUAUACA	chr5:55170532-55170622(-)	MIPF0000133	mir-449	449a,449b,449c	p@chr5:54472341..54472349,-	curation	106
hsa-miR-1323	5p	MIMAT0005795	UCAAAACUGAGGGGCAUUUUCU	CAAAAC	22	NO	Mature_miRNA	canonical_conserved_miRNA	hsa-mir-1323	MI0003786	ACUGAGGUCCUCAAAACUGAGGGGCAUUUUCUGUGGUUUGAAAGGAAAGUGCACCCAGUUUUGGGGAUGUCAA	chr19:53671968-53672040(+)	MIPF0000617	mir-1323	512-1,512-2,498,520e,515-1,519e,520f,515-2,519c,520a,526b,519b,525,523,518f,520b,518b,526a-1,520c,518c,524,517a,519d,521-2,520d,517b,520g,516b-2,526a-2,518e,518a-1,518d,516b-1,518a-2,517c,520h,521-1,522,519a-1,527,516a-1,516a-2,519a-2,1323,1283-1,1283-2	Unknown	Unknown	105
hsa-miR-935	5p	MIMAT0004978	CCAGUUACCGCUUCCGCUACCGC	CAGUUA	23	NO	Mature_miRNA	canonical_conserved_miRNA	hsa-mir-935	MI0005757	GGCGGGGGCGCGGGCGGCAGUGGCGGGAGCGGCCCCUCGGCCAUCCUCCGUCUGCCCAGUUACCGCUUCCGCUACCGCCGCCGCUCCCGCU	chr19:53982307-53982397(+)	MIPF0000606	mir-935	935	p@chr19:54484698..54484721,+	ENST00000270458.2	104
hsa-miR-3158-3p	3p	MIMAT0015032	AAGGGCUUCCUCUCUGCAGGAC	AGGGCU	22	Yes	-	non-canonical_miRNA	hsa-mir-3158-1	MI0014186	AUUCAGGCCGGUCCUGCAGAGAGGAAGCCCUUCUGCUUACAGGUAUUGGAAGGGCUUCCUCUCUGCAGGACCGGCCUGAAU	chr10:101601417-101601497(+)	MIPF0001065	mir-3158	3158-1	p1@DPCD	ENST00000370147.1	104
hsa-miR-493-5p	5p	MIMAT0002813	UUGUACAUGGUAGGCUUUCAUU	UGUACA	22	Yes	Mature_miRNA	canonical_conserved_miRNA	hsa-mir-493	MI0003132	CUGGCCUCCAGGGCUUUGUACAUGGUAGGCUUUCAUUCAUUCGUUUGCACAUUCGGUGAAGGUCUACUGUGUGCCAGGCCCUGUGCCAG	chr14:100869060-100869148(+)	MIPF0000230	mir-493	127,136,337,431,433,493,432,665	p1@MEG3	Gtl2-Dio3	103
hsa-miR-362-5p	5p	MIMAT0000705	AAUCCUUGGAACCUAGGUGUGAGU	AUCCUU	24	Yes	Mature_miRNA	canonical_conserved_miRNA	hsa-mir-362	MI0000762	CUUGAAUCCUUGGAACCUAGGUGUGAGUGCUAUUUCAGUGCAACACACCUAUUCAAGGAUUCAAA	chrX:50008964-50009028(+)	MIPF0000209	mir-362	188,362,500a,501,502,532,660,500b	p1@CLCN5	ENST00000376091.3	98
hsa-miR-654-5p	5p	MIMAT0003330	UGGUGGGCCGCAGAACAUGUGC	GGUGGG	22	Yes	Star_miRNA	canonical_conserved_miRNA	hsa-mir-654	MI0003676	GGGUAAGUGGAAAGAUGGUGGGCCGCAGAACAUGUGCUGAGUUCGUGCCAUAUGUCUGCUGACCAUCACCUUUAGAAGCCC	chr14:101040219-101040299(+)	MIPF0000409	mir-654	134,154,299,376c,369,376a-1,377,379,380,381,382,323a,329-1,329-2,409,412,410,376b,485,487a,494,495,496,539,544a,376a-2,487b,411,654,655,656,758,668,1185-2,1185-1,300,541,889,543,1197,1193,323b	p1@MEG3	Gtl2-Dio3	98
hsa-miR-149-5p	5p	MIMAT0000450	UCUGGCUCCGUGUCUUCACUCCC	CUGGCU	23	Yes	Mature_miRNA	canonical_conserved_miRNA	hsa-mir-149	MI0000478	GCCGGCGCCCGAGCUCUGGCUCCGUGUCUUCACUCCCGUGCUUGUCCGAGGAGGGAGGGAGGGACGGGGGCUGUGCUGGGGCAGCUGGA	chr2:240456001-240456089(+)	MIPF0000274	mir-149	149	p1@GPC1	NM_002081	97
hsa-miR-19a-3p	3p	MIMAT0000073	UGUGCAAAUCUAUGCAAAACUGA	GUGCAA	23	Yes	Mature_miRNA	canonical_conserved_miRNA	hsa-mir-19a	MI0000073	GCAGUCCUCUGUUAGUUUUGCAUAGUUGCACUACAAGAAGAAUGUAGUUGUGCAAAUCUAUGCAAAACUGAUGGUGGCCUGC	chr13:91350891-91350972(+)	MIPF0000011	mir-19	17,18a,19a,19b-1,20a,92a-1	p1@MIR17HG	NR_027349	96
hsa-miR-130b-3p	3p	MIMAT0000691	CAGUGCAAUGAUGAAAGGGCAU	AGUGCA	22	Yes	Mature_miRNA	canonical_conserved_miRNA	hsa-mir-130b	MI0000748	GGCCUGCCCGACACUCUUUCCCUGUUGCACUACUAUAGGCCGCUGGGAAGCAGUGCAAUGAUGAAAGGGCAUCGGUCAGGUC	chr22:21653304-21653385(+)	MIPF0000034	mir-130	130b,301b	p3@PPIL2	ENST00000498589.1	95
hsa-miR-4647	5p	MIMAT0019709	GAAGAUGGUGCUGUGCUGAGGAA	AAGAUG	23	NO	-	non-canonical_miRNA	hsa-mir-4647	MI0017274	CCAGGAGGGUGAAGAUGGUGCUGUGCUGAGGAAAGGGGAUGCAGAGCCCUGCCCAGCACCACCACCUCCUAUGCUCCUGG	chr6:44254206-44254285(-)	-	-	4647	p1@SLC35B2	NM_178148	94
hsa-miR-1180-3p	3p	MIMAT0005825	UUUCCGGCUCGCGUGGGUGUGU	UUCCGG	22	Yes	Mature_miRNA	canonical_conserved_miRNA	hsa-mir-1180	MI0006273	GCUGCUGGACCCACCCGGCCGGGAAUAGUGCUCCUGGUUGUUUCCGGCUCGCGUGGGUGUGUCGGCGGC	chr17:19344506-19344574(-)	MIPF0000789	mir-1180	1180	p2@B9D1	ENST00000261499.4	93
hsa-miR-1269a	5p	MIMAT0005923	CUGGACUGAGCCGUGCUACUGG	UGGACU	22	NO	Mature_miRNA	canonical_hsa-specific_miRNA	hsa-mir-1269a	MI0006406	UGGAUUGCCUAGACCAGGGAAGCCAGUUGGCAUGGCUCAGUCCAAGUCUGACCACCUGAGGAAUGCCUGGACUGAGCCGUGCUACUGGCUUCCCUGGUCUCCAGC	chr4:66276824-66276928(+)	MIPF0000984	mir-1269	1269a	p1@ENST00000443143	curation	92
hsa-miR-15b-3p	3p	MIMAT0004586	CGAAUCAUUAUUUGCUGCUCUA	GAAUCA	22	Yes	Star_miRNA	canonical_conserved_miRNA	hsa-mir-15b	MI0000438	UUGAGGCCUUAAAGUACUGUAGCAGCACAUCAUGGUUUACAUGCUACAGUCAAGAUGCGAAUCAUUAUUUGCUGCUCUAGAAAUUUAAGGAAAUUCAU	chr3:160404588-160404685(+)	MIPF0000006	mir-15	16-2,15b	p1@SMC4	ENST00000467468.1	91
hsa-miR-376c-3p	3p	MIMAT0000720	AACAUAGAGGAAAUUCCACGU	ACAUAG	21	Yes	Mature_miRNA	canonical_conserved_miRNA	hsa-mir-376c	MI0000776	AAAAGGUGGAUAUUCCUUCUAUGUUUAUGUUAUUUAUGGUUAAACAUAGAGGAAAUUCCACGUUUU	chr14:101039690-101039755(+)	MIPF0000091	mir-368	134,154,299,376c,369,376a-1,377,379,380,381,382,323a,329-1,329-2,409,412,410,376b,485,487a,494,495,496,539,544a,376a-2,487b,411,654,655,656,758,668,1185-2,1185-1,300,541,889,543,1197,1193,323b	p1@MEG3	Gtl2-Dio3	89
hsa-miR-503-5p	5p	MIMAT0002874	UAGCAGCGGGAACAGUUCUGCAG	AGCAGC	23	Yes	Mature_miRNA	canonical_conserved_miRNA	hsa-mir-503	MI0003188	UGCCCUAGCAGCGGGAACAGUUCUGCAGUGAGCGAUCGGUGCUCUGGGGUAUUGUUUCCGCUGCCAGGGUA	chrX:134546328-134546398(-)	MIPF0000183	mir-503	424,450a-1,450a-2,503,542,450b	p@chrX:133683665..133683681,-	curation	87
hsa-miR-708-3p	3p	MIMAT0004927	CAACUAGACUGUGAGCUUCUAG	AACUAG	22	Yes	Star_miRNA	canonical_conserved_miRNA	hsa-mir-708	MI0005543	AACUGCCCUCAAGGAGCUUACAAUCUAGCUGGGGGUAAAUGACUUGCACAUGAACACAACUAGACUGUGAGCUUCUAGAGGGCAGGGA	chr11:79402022-79402109(-)	MIPF0000397	mir-708	708	p1@ODZ4	NM_001098816	86
hsa-miR-384	5p	MIMAT0001075	AUUCCUAGAAAUUGUUCAUA	UUCCUA	20	NO	-	non-canonical_miRNA	hsa-mir-384	MI0001145	UGUUAAAUCAGGAAUUUUAAACAAUUCCUAGACAAUAUGUAUAAUGUUCAUAAGUCAUUCCUAGAAAUUGUUCAUAAUGCCUGUAACA	chrX:76919273-76919360(-)	MIPF0000289	mir-384	384	Unknown	Unknown	86
hsa-miR-655-3p	3p	MIMAT0003331	AUAAUACAUGGUUAACCUCUUU	UAAUAC	22	NO	Mature_miRNA	canonical_conserved_miRNA	hsa-mir-655	MI0003677	AACUAUGCAAGGAUAUUUGAGGAGAGGUUAUCCGUGUUAUGUUCGCUUCAUUCAUCAUGAAUAAUACAUGGUUAACCUCUUUUUGAAUAUCAGACUC	chr14:101049550-101049646(+)	MIPF0000018	mir-154	134,154,299,376c,369,376a-1,377,379,380,381,382,323a,329-1,329-2,409,412,410,376b,485,487a,494,495,496,539,544a,376a-2,487b,411,654,655,656,758,668,1185-2,1185-1,300,541,889,543,1197,1193,323b	p1@MEG3	Gtl2-Dio3	84
hsa-miR-193a-5p	5p	MIMAT0004614	UGGGUCUUUGCGGGCGAGAUGA	GGGUCU	22	Yes	Mature_miRNA	canonical_conserved_miRNA	hsa-mir-193a	MI0000487	CGAGGAUGGGAGCUGAGGGCUGGGUCUUUGCGGGCGAGAUGAGGGUGUCGGAUCAACUGGCCUACAAAGUCCCAGUUCUCGGCCCCCG	chr17:31559996-31560083(+)	MIPF0000082	mir-193	193a	p@chr17:29886228..29886248,+	curation	84
hsa-miR-4521	5p	MIMAT0019058	GCUAAGGAAGUCCUGUGCUCAG	CUAAGG	22	NO	-	non-canonical_miRNA	hsa-mir-4521	MI0016887	UCGGCUAAGGAAGUCCUGUGCUCAGUUUUGUAGCAUCAAAACUAGGAUUUCUCUUGUUAC	chr17:8186945-8187004(+)	-	-	4521	Unknown	Unknown	82
hsa-miR-551b-3p	3p	MIMAT0003233	GCGACCCAUACUUGGUUUCAG	CGACCC	21	Yes	Mature_miRNA	canonical_conserved_miRNA	hsa-mir-551b	MI0003575	AGAUGUGCUCUCCUGGCCCAUGAAAUCAAGCGUGGGUGAGACCUGGUGCAGAACGGGAAGGCGACCCAUACUUGGUUUCAGAGGCUGUGAGAAUAA	chr3:168551854-168551949(+)	MIPF0000360	mir-551	551b	p1@EGFEM1P	NR_021485	82
hsa-let-7f-1-3p	3p	MIMAT0004486	CUAUACAAUCUAUUGCCUUCCC	UAUACA	22	Yes	Star_miRNA	canonical_conserved_miRNA	hsa-let-7f-1	MI0000067	UCAGAGUGAGGUAGUAGAUUGUAUAGUUGUGGGGUAGUGAUUUUACCCUGUUCAGGAGAUAACUAUACAAUCUAUUGCCUUCCCUGA	chr9:94176347-94176433(+)	MIPF0000002	let-7	let7a-1,let7d,let7f-1	p@chr9:96928516..96928603,+	ENST00000602703.1	81
hsa-miR-769-5p	5p	MIMAT0003886	UGAGACCUCUGGGUUCUGAGCU	GAGACC	22	Yes	Mature_miRNA	canonical_conserved_miRNA	hsa-mir-769	MI0003834	GCCUUGGUGCUGAUUCCUGGGCUCUGACCUGAGACCUCUGGGUUCUGAGCUGUGAUGUUGCUCUCGAGCUGGGAUCUCCGGGGUCUUGGUUCAGGGCCGGGGCCUCUGGGUUCCAAGC	chr19:46018932-46019049(+)	MIPF0000727	mir-769	769	p1@CCDC61	curation	81
hsa-miR-518e-3p	3p	MIMAT0002861	AAAGCGCUUCCCUUCAGAGUG	AAGCGC	21	Yes	Star_miRNA	canonical_conserved_miRNA	hsa-mir-518e	MI0003169	UCUCAGGCUGUGACCCUCUAGAGGGAAGCGCUUUCUGUUGGCUAAAAGAAAAGAAAGCGCUUCCCUUCAGAGUGUUAACGCUUUGAGA	chr19:53729838-53729925(+)	MIPF0000020	mir-515	512-1,512-2,498,520e,515-1,519e,520f,515-2,519c,520a,526b,519b,525,523,518f,520b,518b,526a-1,520c,518c,524,517a,519d,521-2,520d,517b,520g,516b-2,526a-2,518e,518a-1,518d,516b-1,518a-2,517c,520h,521-1,522,519a-1,527,516a-1,516a-2,519a-2,1323,1283-1,1283-2	Unknown	Unknown	81
hsa-miR-450b-5p	5p	MIMAT0004909	UUUUGCAAUAUGUUCCUGAAUA	UUUGCA	22	Yes	Mature_miRNA	canonical_conserved_miRNA	hsa-mir-450b	MI0005531	GCAGAAUUAUUUUUGCAAUAUGUUCCUGAAUAUGUAAUAUAAGUGUAUUGGGAUCAUUUUGCAUCCAUAGUUUUGUAU	chrX:134540185-134540262(-)	MIPF0000128	mir-450	424,450a-1,450a-2,503,542,450b	p@chrX:133683665..133683681,-	curation	79
hsa-miR-504-5p	5p	MIMAT0002875	AGACCCUGGUCUGCACUCUAUC	GACCCU	22	Yes	Mature_miRNA	canonical_conserved_miRNA	hsa-mir-504	MI0003189	GCUGCUGUUGGGAGACCCUGGUCUGCACUCUAUCUGUAUUCUUACUGAAGGGAGUGCAGGGCAGGGUUUCCCAUACAGAGGGC	chrX:138667711-138667793(-)	MIPF0000437	mir-504	504	p1@FGF13	NM_001139498	79
hsa-miR-135a-5p	5p	MIMAT0000428	UAUGGCUUUUUAUUCCUAUGUGA	AUGGCU	23	Yes	Mature_miRNA	canonical_conserved_miRNA	hsa-mir-135a-2	MI0000453	AGAUAAAUUCACUCUAGUGCUUUAUGGCUUUUUAUUCCUAUGUGAUAGUAAUAAAGUCUCAUGUAGGGAUGGAAGCCAUGAAAUACAUUGUGAAAAAUCA	chr12:97563812-97563911(+)	MIPF0000028	mir-135	135a-2	p@chr12:97858908..97858920,+	curation	78
hsa-miR-330-5p	5p	MIMAT0004693	UCUCUGGGCCUGUGUCUUAGGC	CUCUGG	22	Yes	Star_miRNA	canonical_conserved_miRNA	hsa-mir-330	MI0000803	CUUUGGCGAUCACUGCCUCUCUGGGCCUGUGUCUUAGGCUCUGCAAGAUCAACCGAGCAAAGCACACGGCCUGCAGAGAGGCAGCGCUCUGCCC	chr19:45638994-45639087(-)	MIPF0000200	mir-330	330	p1@EML2	ENST00000586195.1	77
hsa-miR-432-5p	5p	MIMAT0002814	UCUUGGAGUAGGUCAUUGGGUGG	CUUGGA	23	Yes	Mature_miRNA	canonical_conserved_miRNA	hsa-mir-432	MI0003133	UGACUCCUCCAGGUCUUGGAGUAGGUCAUUGGGUGGAUCCUCUAUUUCCUUACGUGGGCCACUGGAUGGCUCCUCCAUGUCUUGGAGUAGAUCA	chr14:100884483-100884576(+)	MIPF0000211	mir-432	127,136,337,431,433,493,432,665	p1@MEG3	Gtl2-Dio3	75
hsa-miR-485-3p	3p	MIMAT0002176	GUCAUACACGGCUCUCCUCUCU	UCAUAC	22	Yes	Star_miRNA	canonical_conserved_miRNA	hsa-mir-485	MI0002469	ACUUGGAGAGAGGCUGGCCGUGAUGAAUUCGAUUCAUCAAAGCGAGUCAUACACGGCUCUCCUCUCUUUUAGU	chr14:101055419-101055491(+)	MIPF0000201	mir-485	134,154,299,376c,369,376a-1,377,379,380,381,382,323a,329-1,329-2,409,412,410,376b,485,487a,494,495,496,539,544a,376a-2,487b,411,654,655,656,758,668,1185-2,1185-1,300,541,889,543,1197,1193,323b	p1@MEG3	Gtl2-Dio3	75
hsa-miR-629-5p	5p	MIMAT0004810	UGGGUUUACGUUGGGAGAACU	GGGUUU	21	Yes	Mature_miRNA	canonical_hsa-specific_miRNA	hsa-mir-629	MI0003643	UCCCUUUCCCAGGGGAGGGGCUGGGUUUACGUUGGGAGAACUUUUACGGUGAACCAGGAGGUUCUCCCAACGUAAGCCCAGCCCCUCCCCUCUGCCU	chr15:70079372-70079468(-)	MIPF0001555	mir-629	629	p1@TLE3	NM_020908	73
hsa-miR-339-3p	3p	MIMAT0004702	UGAGCGCCUCGACGACAGAGCCG	GAGCGC	23	NO	Mature_miRNA	canonical_conserved_miRNA	hsa-mir-339	MI0000815	CGGGGCGGCCGCUCUCCCUGUCCUCCAGGAGCUCACGUGUGCCUGCCUGUGAGCGCCUCGACGACAGAGCCGGCGCCUGCCCCAGUGUCUGCGC	chr7:1022933-1023026(-)	MIPF0000193	mir-339	339	p1@C7orf50	ENST00000412051.1	72
hsa-miR-1304-3p	3p	MIMAT0022720	UCUCACUGUAGCCUCGAACCCC	CUCACU	22	Yes	-	non-canonical_miRNA	hsa-mir-1304	MI0006371	AAACACUUGAGCCCAGCGGUUUGAGGCUACAGUGAGAUGUGAUCCUGCCACAUCUCACUGUAGCCUCGAACCCCUGGGCUCAAGUGAUUCA	chr11:93733674-93733764(-)	MIPF0001064	mir-1304	1304	p1@TAF1D	ENST00000526015.1	72
hsa-miR-133a-5p	5p	MIMAT0026478	AGCUGGUAAAAUGGAACCAAAU	GCUGGU	22	Yes	Star_miRNA	canonical_conserved_miRNA	hsa-mir-133a-1	MI0000450	ACAAUGCUUUGCUAGAGCUGGUAAAAUGGAACCAAAUCGCCUCUUCAAUGGAUUUGGUCCCCUUCAACCAGCUGUAGCUAUGCAUUGA	chr18:21825698-21825785(-)	MIPF0000029	mir-133	1-2,133a-1	p1@uc002ktr.2,p1@uc002kts.2	ENST00000581072.1	72
hsa-miR-660-5p	5p	MIMAT0003338	UACCCAUUGCAUAUCGGAGUUG	ACCCAU	22	Yes	Mature_miRNA	canonical_conserved_miRNA	hsa-mir-660	MI0003684	CUGCUCCUUCUCCCAUACCCAUUGCAUAUCGGAGUUGUGAAUUCUCAAAACACCUCCUGUGUGCAUGGAUUACAGGAGGGUGAGCCUUGUCAUCGUG	chrX:50013241-50013337(+)	MIPF0000113	mir-188	188,362,500a,501,502,532,660,500b	p1@CLCN5	ENST00000376091.3	71
hsa-miR-1301-3p	3p	MIMAT0005797	UUGCAGCUGCCUGGGAGUGACUUC	UGCAGC	24	Yes	Mature_miRNA	canonical_conserved_miRNA	hsa-mir-1301	MI0003815	GGAUUGUGGGGGGUCGCUCUAGGCACCGCAGCACUGUGCUGGGGAUGUUGCAGCUGCCUGGGAGUGACUUCACACAGUCCUC	chr2:25328640-25328721(-)	MIPF0000742	mir-1301	1301	p1@DNMT3A	NM_022552	70
hsa-miR-425-3p	3p	MIMAT0001343	AUCGGGAAUGUCGUGUCCGCCC	UCGGGA	22	Yes	Star_miRNA	canonical_conserved_miRNA	hsa-mir-425	MI0001448	GAAAGCGCUUUGGAAUGACACGAUCACUCCCGUUGAGUGGGCACCCGAGAAGCCAUCGGGAAUGUCGUGUCCGCCCAGUGCUCUUUC	chr3:49020148-49020234(-)	MIPF0000242	mir-425	191,425	p2@DALRD3	ENST00000313778.5	69
hsa-miR-2682-5p	5p	MIMAT0013517	CAGGCAGUGACUGUUCAGACGUC	AGGCAG	23	Yes	-	non-canonical_miRNA	hsa-mir-2682	MI0012063	ACCUUCCUGAAAGAGGUUGGGGCAGGCAGUGACUGUUCAGACGUCCAAUCUCUUUGGGACGCCUCUUCAGCGCUGUCUUCCCUGCCUCUGCCUUUAGGACGAGUCUCAAA	chr1:98045242-98045351(-)	-	-	137,2682	p1@MIR137HG	NR_046105.1	67
hsa-miR-212-5p	5p	MIMAT0022695	ACCUUGGCUCUAGACUGCUUACU	CCUUGG	23	Yes	Mature_miRNA	canonical_conserved_miRNA	hsa-mir-212	MI0000288	CGGGGCACCCCGCCCGGACAGCGCGCCGGCACCUUGGCUCUAGACUGCUUACUGCCCGGGCCGCCCUCAGUAACAGUCUCCAGUCACGGCCACCGACGCCUGGCCCCGCC	chr17:2050271-2050380(-)	MIPF0000065	mir-132	212,132	p@chr17:1954446..1954463,-	curation	67
hsa-miR-505-3p	3p	MIMAT0002876	CGUCAACACUUGCUGGUUUCCU	GUCAAC	22	Yes	Star_miRNA	canonical_conserved_miRNA	hsa-mir-505	MI0003190	GAUGCACCCAGUGGGGGAGCCAGGAAGUAUUGAUGUUUCUGCCAGUUUAGCGUCAACACUUGCUGGUUUCCUCUCUGGAGCAUC	chrX:139924148-139924231(-)	MIPF0000217	mir-505	505	p1@ATP11C	ENST00000370557.1	67
hsa-miR-16-2-3p	3p	MIMAT0004518	CCAAUAUUACUGUGCUGCUUUA	CAAUAU	22	Yes	Star_miRNA	canonical_conserved_miRNA	hsa-mir-16-2	MI0000115	GUUCCACUCUAGCAGCACGUAAAUAUUGGCGUAGUGAAAUAUAUAUUAAACACCAAUAUUACUGUGCUGCUUUAGUGUGAC	chr3:160404745-160404825(+)	MIPF0000006	mir-15	16-2,15b	p1@SMC4	ENST00000467468.1	67
hsa-miR-874-3p	3p	MIMAT0004911	CUGCCCUGGCCCGAGGGACCGA	UGCCCU	22	Yes	Mature_miRNA	canonical_conserved_miRNA	hsa-mir-874	MI0005532	UUAGCCCUGCGGCCCCACGCACCAGGGUAAGAGAGACUCUCGCUUCCUGCCCUGGCCCGAGGGACCGACUGGCUGGGC	chr5:137647572-137647649(-)	MIPF0000401	mir-874	874	p1@KLHL3	NM_017415	64
hsa-miR-378g	5p	MIMAT0018937	ACUGGGCUUGGAGUCAGAAG	CUGGGC	20	NO	-	non-canonical_miRNA	hsa-mir-378g	MI0016761	CACUGGGCUUGGAGUCAGAAGACCUGGCUCCAGCCCAGCUC	:-()	-	-	378g	p1@ENST00000414374,p1@ENST00000418366,p1@ENST00000421997	ENST00000421997.1	63
hsa-miR-331-3p	3p	MIMAT0000760	GCCCCUGGGCCUAUCCUAGAA	CCCCUG	21	Yes	Mature_miRNA	canonical_conserved_miRNA	hsa-mir-331	MI0000812	GAGUUUGGUUUUGUUUGGGUUUGUUCUAGGUAUGGUCCCAGGGAUCCCAGAUCAAACCAGGCCCCUGGGCCUAUCCUAGAACCAACCUAAGCUC	chr12:95308420-95308513(+)	MIPF0000199	mir-331	331,3685	p@chr12:95699725..95699730,+	curation	62
hsa-miR-550a-5p	5p	MIMAT0004800	AGUGCCUGAGGGAGUAAGAGCCC	GUGCCU	23	Yes	Star_miRNA	canonical_hsa-specific_miRNA	hsa-mir-550a-2	MI0003601	UGAUGCUUUGCUGGCUGGUGCAGUGCCUGAGGGAGUAAGAGCCCUGUUGUUGUCAGAUAGUGUCUUACUCCCUCAGGCACAUCUCCAGCGAGUCUCU	chr7:32732981-32733077(+)	MIPF0000334	mir-550	550a-2	p1@AVL9	ENST00000404479.1	60
hsa-miR-18a-5p	5p	MIMAT0000072	UAAGGUGCAUCUAGUGCAGAUAG	AAGGUG	23	Yes	Mature_miRNA	canonical_conserved_miRNA	hsa-mir-18a	MI0000072	UGUUCUAAGGUGCAUCUAGUGCAGAUAGUGAAGUAGAUUAGCAUCUACUGCCCUAAGUGCUCCUUCUGGCA	chr13:91350751-91350821(+)	MIPF0000001	mir-17	17,18a,19a,19b-1,20a,92a-1	p1@MIR17HG	NR_027349	59
hsa-miR-1290	5p	MIMAT0005880	UGGAUUUUUGGAUCAGGGA	GGAUUU	19	NO	-	non-canonical_miRNA	hsa-mir-1290	MI0006352	GAGCGUCACGUUGACACUCAAAAAGUUUCAGAUUUUGGAACAUUUCGGAUUUUGGAUUUUUGGAUCAGGGAUGCUCAA	chr1:18897071-18897148(-)	MIPF0000610	mir-1290	1290	p1@ALDH4A1	ENST00000290597.5	59
hsa-miR-376b-5p	5p	MIMAT0022923	CGUGGAUAUUCCUUCUAUGUUU	GUGGAU	22	Yes	Star_miRNA	canonical_conserved_miRNA	hsa-mir-376b	MI0002466	CAGUCCUUCUUUGGUAUUUAAAACGUGGAUAUUCCUUCUAUGUUUACGUGAUUCCUGGUUAAUCAUAGAGGAAAAUCCAUGUUUUCAGUAUCAAAUGCUG	chr14:101040436-101040535(+)	MIPF0000091	mir-368	134,154,299,376c,369,376a-1,377,379,380,381,382,323a,329-1,329-2,409,412,410,376b,485,487a,494,495,496,539,544a,376a-2,487b,411,654,655,656,758,668,1185-2,1185-1,300,541,889,543,1197,1193,323b	p1@MEG3	Gtl2-Dio3	58
hsa-miR-376c-5p	5p	MIMAT0022861	GGUGGAUAUUCCUUCUAUGUU	GUGGAU	21	Yes	Star_miRNA	canonical_conserved_miRNA	hsa-mir-376c	MI0000776	AAAAGGUGGAUAUUCCUUCUAUGUUUAUGUUAUUUAUGGUUAAACAUAGAGGAAAUUCCACGUUUU	chr14:101039690-101039755(+)	MIPF0000091	mir-368	134,154,299,376c,369,376a-1,377,379,380,381,382,323a,329-1,329-2,409,412,410,376b,485,487a,494,495,496,539,544a,376a-2,487b,411,654,655,656,758,668,1185-2,1185-1,300,541,889,543,1197,1193,323b	p1@MEG3	Gtl2-Dio3	58
hsa-miR-431-5p	5p	MIMAT0001625	UGUCUUGCAGGCCGUCAUGCA	GUCUUG	21	Yes	Mature_miRNA	canonical_conserved_miRNA	hsa-mir-431	MI0001721	UCCUGCUUGUCCUGCGAGGUGUCUUGCAGGCCGUCAUGCAGGCCACACUGACGGUAACGUUGCAGGUCGUCUUGCAGGGCUUCUCGCAAGACGACAUCCUCAUCACCAACGACG	chr14:100881007-100881120(+)	MIPF0000142	mir-431	127,136,337,431,433,493,432,665	p1@MEG3	Gtl2-Dio3	58
hsa-miR-130b-5p	5p	MIMAT0004680	ACUCUUUCCCUGUUGCACUAC	CUCUUU	21	Yes	Star_miRNA	canonical_conserved_miRNA	hsa-mir-130b	MI0000748	GGCCUGCCCGACACUCUUUCCCUGUUGCACUACUAUAGGCCGCUGGGAAGCAGUGCAAUGAUGAAAGGGCAUCGGUCAGGUC	chr22:21653304-21653385(+)	MIPF0000034	mir-130	130b,301b	p3@PPIL2	ENST00000498589.1	58
hsa-miR-664a-3p	3p	MIMAT0005949	UAUUCAUUUAUCCCCAGCCUACA	AUUCAU	23	Yes	-	non-canonical_miRNA	hsa-mir-664a	MI0006442	GAACAUUGAAACUGGCUAGGGAAAAUGAUUGGAUAGAAACUAUUAUUCUAUUCAUUUAUCCCCAGCCUACAAAAUGAAAAAA	chr1:220200538-220200619(-)	MIPF0000300	mir-664	664a	p1@RAB3GAP2	ENST00000478976.1	57
hsa-miR-337-3p	3p	MIMAT0000754	CUCCUAUAUGAUGCCUUUCUUC	UCCUAU	22	Yes	Mature_miRNA	canonical_conserved_miRNA	hsa-mir-337	MI0000806	GUAGUCAGUAGUUGGGGGGUGGGAACGGCUUCAUACAGGAGUUGAUGCACAGUUAUCCAGCUCCUAUAUGAUGCCUUUCUUCAUCCCCUUCAA	chr14:100874493-100874585(+)	MIPF0000195	mir-337	127,136,337,431,433,493,432,665	p1@MEG3	Gtl2-Dio3	55
hsa-miR-12136	5p	MIMAT0049032	GAAAAAGUCAUGGAGGCC	AAAAAG	18	NO	-	non-canonical_miRNA	hsa-mir-12136	MI0039740	GAAAAAGUCAUGGAGGCCAUGGGGUUGGCUUGAAACCAGCUUUGGGGGGUUCGAUUCCUUCCUUUUUUGUC	chr1:632615-632685(-)	-	-	12136	Unknown	Unknown	55
hsa-miR-372-3p	3p	MIMAT0000724	AAAGUGCUGCGACAUUUGAGCGU	AAGUGC	23	NO	Mature_miRNA	canonical_conserved_miRNA	hsa-mir-372	MI0000780	GUGGGCCUCAAAUGUGGAGCACUAUUCUGAUGUCCAAGUGGAAAGUGCUGCGACAUUUGAGCGUCAC	chr19:53787890-53787956(+)	MIPF0000068	mir-290	371a,372,373,371b	p@chr19:54290224..54290230,+	curation	54
hsa-miR-424-5p	5p	MIMAT0001341	CAGCAGCAAUUCAUGUUUUGAA	AGCAGC	22	Yes	Mature_miRNA	canonical_conserved_miRNA	hsa-mir-424	MI0001446	CGAGGGGAUACAGCAGCAAUUCAUGUUUUGAAGUGUUCUAAAUGGUUCAAAACGUGAGGCGCUGCUAUACCCCCUCGUGGGGAAGGUAGAAGGUGGGG	chrX:134546614-134546711(-)	MIPF0000164	mir-322	424,450a-1,450a-2,503,542,450b	p@chrX:133683665..133683681,-	curation	54
hsa-miR-223-5p	5p	MIMAT0004570	CGUGUAUUUGACAAGCUGAGUU	GUGUAU	22	Yes	Star_miRNA	canonical_conserved_miRNA	hsa-mir-223	MI0000300	CCUGGCCUCCUGCAGUGCCACGCUCCGUGUAUUUGACAAGCUGAGUUGGACACUCCAUGUGGUAGAGUGUCAGUUUGUCAAAUACCCCAAGUGCGGCACAUGCUUACCAG	chrX:66018870-66018979(+)	MIPF0000067	mir-223	223	p1@ENST00000538676,p1@ENST00000540516,p1@uc004dwg.1,p1@uc011mox.1	curation	53
hsa-miR-376a-3p	3p	MIMAT0000729	AUCAUAGAGGAAAAUCCACGU	UCAUAG	21	Yes	Mature_miRNA	canonical_conserved_miRNA	hsa-mir-376a-1	MI0000784	UAAAAGGUAGAUUCUCCUUCUAUGAGUACAUUAUUUAUGAUUAAUCAUAGAGGAAAAUCCACGUUUUC	chr14:101040782-101040849(+)	MIPF0000091	mir-368	134,154,299,376c,369,376a-1,377,379,380,381,382,323a,329-1,329-2,409,412,410,376b,485,487a,494,495,496,539,544a,376a-2,487b,411,654,655,656,758,668,1185-2,1185-1,300,541,889,543,1197,1193,323b	p1@MEG3	Gtl2-Dio3	53
hsa-miR-324-3p	3p	MIMAT0000762	CCCACUGCCCCAGGUGCUGCUGG	CCACUG	23	Yes	Star_miRNA	canonical_conserved_miRNA	hsa-mir-324	MI0000813	CUGACUAUGCCUCCCCGCAUCCCCUAGGGCAUUGGUGUAAAGCUGGAGACCCACUGCCCCAGGUGCUGCUGGGGGUUGUAGUC	chr17:7223297-7223379(-)	MIPF0000165	mir-324	324	p1@DVL2	curation	52
hsa-miR-10b-3p	3p	MIMAT0004556	ACAGAUUCGAUUCUAGGGGAAU	CAGAUU	22	Yes	Star_miRNA	canonical_conserved_miRNA	hsa-mir-10b	MI0000267	CCAGAGGUUGUAACGUUGUCUAUAUAUACCCUGUAGAACCGAAUUUGUGUGGUAUCCGUAUAGUCACAGAUUCGAUUCUAGGGGAAUAUAUGGUCGAUGCAAAAACUUCA	chr2:176150303-176150412(+)	MIPF0000033	mir-10	10b	p1@HOXD3	ENST00000432796.2	50
hsa-miR-30c-2-3p	3p	MIMAT0004550	CUGGGAGAAGGCUGUUUACUCU	UGGGAG	22	Yes	Star_miRNA	canonical_conserved_miRNA	hsa-mir-30c-2	MI0000254	AGAUACUGUAAACAUCCUACACUCUCAGCUGUGGAAAGUAAGAAAGCUGGGAGAAGGCUGUUUACUCUUUCU	chr6:71376960-71377031(-)	MIPF0000005	mir-30	30c-2	p1@LINC00472	ENST00000413945.1	49
hsa-miR-424-3p	3p	MIMAT0004749	CAAAACGUGAGGCGCUGCUAU	AAAACG	21	Yes	Star_miRNA	canonical_conserved_miRNA	hsa-mir-424	MI0001446	CGAGGGGAUACAGCAGCAAUUCAUGUUUUGAAGUGUUCUAAAUGGUUCAAAACGUGAGGCGCUGCUAUACCCCCUCGUGGGGAAGGUAGAAGGUGGGG	chrX:134546614-134546711(-)	MIPF0000164	mir-322	424,450a-1,450a-2,503,542,450b	p@chrX:133683665..133683681,-	curation	49
hsa-miR-7704	5p	MIMAT0030019	CGGGGUCGGCGGCGACGUG	GGGGUC	19	NO	-	non-canonical_miRNA	hsa-mir-7704	MI0025240	CGGGGUCGGCGGCGACGUGCUCAGCUUGGCACCCAAGUUCUGCCGCUCCGACGCCCGGC	chr2:176188843-176188901(+)	-	-	7704	p1@HOXD1	NM_024501	49
hsa-miR-151b	5p	MIMAT0010214	UCGAGGAGCUCACAGUCU	CGAGGA	18	NO	-	non-canonical_miRNA	hsa-mir-151b	MI0003772	ACCUCUGAUGUGUCAGUCUCUCUUCAGGGCUCCCGAGACACAGAAACAGACACCUGCCCUCGAGGAGCUCACAGUCUAGACAAACAAACCCAGGGU	chr14:100109419-100109514(-)	MIPF0000057	mir-28	342,151b	Unknown	Unknown	49
hsa-miR-135b-5p	5p	MIMAT0000758	UAUGGCUUUUCAUUCCUAUGUGA	AUGGCU	23	Yes	Mature_miRNA	canonical_conserved_miRNA	hsa-mir-135b	MI0000810	CACUCUGCUGUGGCCUAUGGCUUUUCAUUCCUAUGUGAUUGCUGUCCCAAACUCAUGUAGGGCUAAAAGCCAUGGGCUACAGUGAGGGGCGAGCUCC	chr1:205448302-205448398(-)	MIPF0000028	mir-135	135b	p1@LEMD1	ENST00000367154.1	46
hsa-miR-758-3p	3p	MIMAT0003879	UUUGUGACCUGGUCCACUAACC	UUGUGA	22	Yes	Mature_miRNA	canonical_conserved_miRNA	hsa-mir-758	MI0003757	GCCUGGAUACAUGAGAUGGUUGACCAGAGAGCACACGCUUUAUUUGUGCCGUUUGUGACCUGGUCCACUAACCCUCAGUAUCUAAUGC	chr14:101026020-101026107(+)	MIPF0000126	mir-379	134,154,299,376c,369,376a-1,377,379,380,381,382,323a,329-1,329-2,409,412,410,376b,485,487a,494,495,496,539,544a,376a-2,487b,411,654,655,656,758,668,1185-2,1185-1,300,541,889,543,1197,1193,323b	p1@MEG3	Gtl2-Dio3	46
hsa-miR-584-5p	5p	MIMAT0003249	UUAUGGUUUGCCUGGGACUGAG	UAUGGU	22	Yes	Mature_miRNA	canonical_conserved_miRNA	hsa-mir-584	MI0003591	UAGGGUGACCAGCCAUUAUGGUUUGCCUGGGACUGAGGAAUUUGCUGGGAUAUGUCAGUUCCAGGCCAACCAGGCUGGUUGGUCUCCCUGAAGCAAC	chr5:149062313-149062409(-)	MIPF0000533	mir-584	584	p1@SH3TC2	ENST00000511307.1	46
hsa-miR-29c-5p	5p	MIMAT0004673	UGACCGAUUUCUCCUGGUGUUC	GACCGA	22	Yes	Star_miRNA	canonical_conserved_miRNA	hsa-mir-29c	MI0000735	AUCUCUUACACAGGCUGACCGAUUUCUCCUGGUGUUCAGAGUCUGUUUUUGUCUAGCACCAUUUGAAAUCGGUUAUGAUGUAGGGGGA	chr1:207801852-207801939(-)	MIPF0000009	mir-29	29b-2,29c	p1@C1orf132	ENST00000608023.1	45
hsa-miR-93-3p	3p	MIMAT0004509	ACUGCUGAGCUAGCACUUCCCG	CUGCUG	22	Yes	Star_miRNA	canonical_conserved_miRNA	hsa-mir-93	MI0000095	CUGGGGGCUCCAAAGUGCUGUUCGUGCAGGUAGUGUGAUUACCCAACCUACUGCUGAGCUAGCACUUCCCGAGCCCCCGG	chr7:100093768-100093847(-)	MIPF0000001	mir-17	25,93,106b	p1@MCM7	ENST00000489841.1	44
hsa-miR-411-3p	3p	MIMAT0004813	UAUGUAACACGGUCCACUAACC	AUGUAA	22	Yes	Star_miRNA	canonical_conserved_miRNA	hsa-mir-411	MI0003675	UGGUACUUGGAGAGAUAGUAGACCGUAUAGCGUACGCUUUAUCUGUGACGUAUGUAACACGGUCCACUAACCCUCAGUAUCAAAUCCAUCCCCGAG	chr14:101023325-101023420(+)	MIPF0000126	mir-379	134,154,299,376c,369,376a-1,377,379,380,381,382,323a,329-1,329-2,409,412,410,376b,485,487a,494,495,496,539,544a,376a-2,487b,411,654,655,656,758,668,1185-2,1185-1,300,541,889,543,1197,1193,323b	p1@MEG3	Gtl2-Dio3	44
hsa-miR-320c	5p	MIMAT0005793	AAAAGCUGGGUUGAGAGGGU	AAAGCU	20	NO	-	non-canonical_miRNA	hsa-mir-320c-1	MI0003778	AAAAAUGAGGCCUUCUCUUCCCAGUUCUUCCCAGAGUCAGGAAAAGCUGGGUUGAGAGGGUAGAAAAAAAAU	chr18:21683518-21683589(+)	MIPF0000163	mir-320	320c-1	Unknown	Unknown	44
hsa-miR-377-3p	3p	MIMAT0000730	AUCACACAAAGGCAACUUUUGU	UCACAC	22	Yes	Mature_miRNA	canonical_conserved_miRNA	hsa-mir-377	MI0000785	UUGAGCAGAGGUUGCCCUUGGUGAAUUCGCUUUAUUUAUGUUGAAUCACACAAAGGCAACUUUUGUUUG	chr14:101062050-101062118(+)	MIPF0000018	mir-154	134,154,299,376c,369,376a-1,377,379,380,381,382,323a,329-1,329-2,409,412,410,376b,485,487a,494,495,496,539,544a,376a-2,487b,411,654,655,656,758,668,1185-2,1185-1,300,541,889,543,1197,1193,323b	p1@MEG3	Gtl2-Dio3	42
hsa-miR-769-3p	3p	MIMAT0003887	CUGGGAUCUCCGGGGUCUUGGUU	UGGGAU	23	Yes	Star_miRNA	canonical_conserved_miRNA	hsa-mir-769	MI0003834	GCCUUGGUGCUGAUUCCUGGGCUCUGACCUGAGACCUCUGGGUUCUGAGCUGUGAUGUUGCUCUCGAGCUGGGAUCUCCGGGGUCUUGGUUCAGGGCCGGGGCCUCUGGGUUCCAAGC	chr19:46018932-46019049(+)	MIPF0000727	mir-769	769	p1@CCDC61	curation	41
hsa-miR-497-5p	5p	MIMAT0002820	CAGCAGCACACUGUGGUUUGU	AGCAGC	21	Yes	Mature_miRNA	canonical_conserved_miRNA	hsa-mir-497	MI0003138	CCACCCCGGUCCUGCUCCCGCCCCAGCAGCACACUGUGGUUUGUACGGCACUGUGGCCACGUCCAAACCACACUGUGGUGUUAGAGCGAGGGUGGGGGAGGCACCGCCGAGG	chr17:7017911-7018022(-)	MIPF0000231	mir-497	195,497	p1@MIR497HG	ENST00000572453.1	41
hsa-miR-154-5p	5p	MIMAT0000452	UAGGUUAUCCGUGUUGCCUUCG	AGGUUA	22	Yes	Mature_miRNA	canonical_conserved_miRNA	hsa-mir-154	MI0000480	GUGGUACUUGAAGAUAGGUUAUCCGUGUUGCCUUCGCUUUAUUUGUGACGAAUCAUACACGGUUGACCUAUUUUUCAGUACCAA	chr14:101059755-101059838(+)	MIPF0000018	mir-154	134,154,299,376c,369,376a-1,377,379,380,381,382,323a,329-1,329-2,409,412,410,376b,485,487a,494,495,496,539,544a,376a-2,487b,411,654,655,656,758,668,1185-2,1185-1,300,541,889,543,1197,1193,323b	p1@MEG3	Gtl2-Dio3	40
hsa-miR-3182	5p	MIMAT0015062	GCUUCUGUAGUGUAGUC	CUUCUG	17	NO	-	non-canonical_miRNA	hsa-mir-3182	MI0014224	GCUGCUUCUGUAGUGUAGUCCGUGCAUCCGCCCUUCGAUGCUUGGGUUGGAUCAUAGAGCAGU	chr16:83508346-83508408(+)	-	-	3182	p2@CDH13	ENST00000428848.3	39
hsa-miR-129-2-3p	3p	MIMAT0004605	AAGCCCUUACCCCAAAAAGCAU	AGCCCU	22	Yes	Star_miRNA	canonical_conserved_miRNA	hsa-mir-129-2	MI0000473	UGCCCUUCGCGAAUCUUUUUGCGGUCUGGGCUUGCUGUACAUAACUCAAUAGCCGGAAGCCCUUACCCCAAAAAGCAUUUGCGGAGGGCG	chr11:43581394-43581483(+)	MIPF0000073	mir-129	129-2	p1@MIR129-2	ENST00000533358.1	37
hsa-miR-214-5p	5p	MIMAT0004564	UGCCUGUCUACACUUGCUGUGC	GCCUGU	22	Yes	Star_miRNA	canonical_conserved_miRNA	hsa-mir-214	MI0000290	GGCCUGGCUGGACAGAGUUGUCAUGUGUCUGCCUGUCUACACUUGCUGUGCAGAACAUCCGCUCACCUGUACAGCAGGCACAGACAGGCAGUCACAUGACAACCCAGCCU	chr1:172138798-172138907(-)	MIPF0000062	mir-214	199a-2,214,3120	p1@DNM3OS	NR_038397	35
hsa-miR-138-5p	5p	MIMAT0000430	AGCUGGUGUUGUGAAUCAGGCCG	GCUGGU	23	Yes	Mature_miRNA	canonical_conserved_miRNA	hsa-mir-138-2	MI0000455	CGUUGCUGCAGCUGGUGUUGUGAAUCAGGCCGACGAGCAGCGCAUCCUCUUACCCGGCUAUUUCACGACACCAGGGUUGCAUCA	chr16:56858518-56858601(+)	MIPF0000075	mir-138	138-2	p@chr16:56891363..56891367,+	curation	34
hsa-miR-421	5p	MIMAT0003339	AUCAACAGACAUUAAUUGGGCGC	UCAACA	23	NO	Mature_miRNA	canonical_conserved_miRNA	hsa-mir-421	MI0003685	GCACAUUGUAGGCCUCAUUAAAUGUUUGUUGAAUGAAAAAAUGAAUCAUCAACAGACAUUAAUUGGGCGCCUGCUCUGUGAUCUC	chrX:74218377-74218461(-)	MIPF0000098	mir-95	421,374b,374c	p1@FTX	NR_028379	33
hsa-miR-345-5p	5p	MIMAT0000772	GCUGACUCCUAGUCCAGGGCUC	CUGACU	22	Yes	Mature_miRNA	canonical_conserved_miRNA	hsa-mir-345	MI0000825	ACCCAAACCCUAGGUCUGCUGACUCCUAGUCCAGGGCUCGUGAUGGCUGGUGGGCCCUGAACGAGGGGUCUGGAGGCCUGGGUUUGAAUAUCGACAGC	chr14:100307859-100307956(+)	MIPF0000189	mir-345	345	p@chr14:100772992..100773015,+	curation	33
hsa-miR-3960	5p	MIMAT0019337	GGCGGCGGCGGAGGCGGGGG	GCGGCG	20	NO	-	non-canonical_miRNA	hsa-mir-3960	MI0016964	GGCGCCCCGGCUCCCCGCGCCCCCGAUCGGGGCCGCCGCUAGUAGUGGCGGCGGCGGAGGCGGGGGCAGCGGCGGCGGCGGCGGAGGCGCC	chr9:127785833-127785923(+)	MIPF0001271	mir-3960	2861,3960	p2@CDK9	ENST00000421939.1	33
hsa-miR-589-5p	5p	MIMAT0004799	UGAGAACCACGUCUGCUCUGAG	GAGAAC	22	Yes	Mature_miRNA	canonical_conserved_miRNA	hsa-mir-589	MI0003599	UCCAGCCUGUGCCCAGCAGCCCCUGAGAACCACGUCUGCUCUGAGCUGGGUACUGCCUGUUCAGAACAAAUGCCGGUUCCCAGACGCUGCCAGCUGGCC	chr7:5495819-5495917(-)	MIPF0000496	mir-589	589	p1@FBXL18	ENST00000382368.3	32
hsa-miR-195-3p	3p	MIMAT0004615	CCAAUAUUGGCUGUGCUGCUCC	CAAUAU	22	Yes	Star_miRNA	canonical_conserved_miRNA	hsa-mir-195	MI0000489	AGCUUCCCUGGCUCUAGCAGCACAGAAAUAUUGGCACAGGGAAGCGAGUCUGCCAAUAUUGGCUGUGCUGCUCCAGGCAGGGUGGUG	chr17:7017615-7017701(-)	MIPF0000006	mir-15	195,497	p1@MIR497HG	ENST00000572453.1	32
hsa-miR-3940-3p	3p	MIMAT0018356	CAGCCCGGAUCCCAGCCCACUU	AGCCCG	22	Yes	Mature_miRNA	canonical_hsa-specific_miRNA	hsa-mir-3940	MI0016597	GCUUAUCGAGGAAAAGAUCGAGGUGGGUUGGGGCGGGCUCUGGGGAUUUGGUCUCACAGCCCGGAUCCCAGCCCACUUACCUUGGUUACUCUCCUUCCUUCU	chr19:6416410-6416511(-)	MIPF0001599	mir-3940	3940	p1@KHSRP	NM_003685	30
hsa-let-7a-2-3p	3p	MIMAT0010195	CUGUACAGCCUCCUAGCUUUCC	UGUACA	22	Yes	Star_miRNA	canonical_conserved_miRNA	hsa-let-7a-2	MI0000061	AGGUUGAGGUAGUAGGUUGUAUAGUUUAGAAUUACAUCAAGGGAGAUAACUGUACAGCCUCCUAGCUUUCCU	chr11:122146522-122146593(-)	MIPF0000002	let-7	let7a-2,100,10526	p2@ENST00000533109	NR_024430	30
hsa-let-7i-3p	3p	MIMAT0004585	CUGCGCAAGCUACUGCCUUGCU	UGCGCA	22	Yes	Star_miRNA	canonical_conserved_miRNA	hsa-let-7i	MI0000434	CUGGCUGAGGUAGUAGUUUGUGCUGUUGGUCGGGUUGUGACAUUGCCCGCUGUGGAGAUAACUGCGCAAGCUACUGCCUUGCUA	chr12:62603686-62603769(+)	MIPF0000002	let-7	let7i	p1@ENST00000550290	ENST00000550290.1	30
hsa-miR-422a	5p	MIMAT0001339	ACUGGACUUAGGGUCAGAAGGC	CUGGAC	22	NO	-	non-canonical_miRNA	hsa-mir-422a	MI0001444	GAGAGAAGCACUGGACUUAGGGUCAGAAGGCCUGAGUCUCUCUGCUGCAGAUGGGCUCUCUGUCCCUGAGCCAAGCUUUGUCCUCCCUGG	chr15:63870930-63871019(-)	MIPF0000548	mir-422	422a	p@chr15:64163505..64163506,-	NR_029944	29
hsa-miR-887-3p	3p	MIMAT0004951	GUGAACGGGCGCCAUCCCGAGG	UGAACG	22	Yes	Mature_miRNA	canonical_conserved_miRNA	hsa-mir-887	MI0005562	GUGCAGAUCCUUGGGAGCCCUGUUAGACUCUGGAUUUUACACUUGGAGUGAACGGGCGCCAUCCCGAGGCUUUGCACAG	chr5:15935182-15935260(+)	MIPF0000554	mir-887	887	p1@FBXL7	NM_012304	29
hsa-miR-330-3p	3p	MIMAT0000751	GCAAAGCACACGGCCUGCAGAGA	CAAAGC	23	Yes	Mature_miRNA	canonical_conserved_miRNA	hsa-mir-330	MI0000803	CUUUGGCGAUCACUGCCUCUCUGGGCCUGUGUCUUAGGCUCUGCAAGAUCAACCGAGCAAAGCACACGGCCUGCAGAGAGGCAGCGCUCUGCCC	chr19:45638994-45639087(-)	MIPF0000200	mir-330	330	p1@EML2	ENST00000586195.1	28
hsa-miR-548o-3p	3p	MIMAT0005919	CCAAAACUGCAGUUACUUUUGC	CAAAAC	22	Yes	-	non-canonical_miRNA	hsa-mir-548o-2	MI0016746	UGGUGCAAAAGUAAUUGCGGUUUUUGCCAUUAAAAGUAAUGCGGCCAAAACUGCAGUUACUUUUGCACCC	chr20:38516563-38516632(+)	MIPF0000317	mir-548	548o-2	p1@RALGAPB	ENST00000537204.1	28
hsa-miR-451b	5p	MIMAT0019840	UAGCAAGAGAACCAUUACCAUU	AGCAAG	22	NO	-	non-canonical_miRNA	hsa-mir-451b	MI0017360	UGGGUAUAGCAAGAGAACCAUUACCAUUACUAAACUCAGUAAUGGUAACGGUUUCCUUGCCAUUCCCA	chr17:28861371-28861438(+)	MIPF0000148	mir-451	144,451a,451b,4732	Unknown	Unknown	28
hsa-miR-299-5p	5p	MIMAT0002890	UGGUUUACCGUCCCACAUACAU	GGUUUA	22	Yes	Mature_miRNA	canonical_conserved_miRNA	hsa-mir-299	MI0000744	AAGAAAUGGUUUACCGUCCCACAUACAUUUUGAAUAUGUAUGUGGGAUGGUAAACCGCUUCUU	chr14:101023794-101023856(+)	MIPF0000186	mir-299	134,154,299,376c,369,376a-1,377,379,380,381,382,323a,329-1,329-2,409,412,410,376b,485,487a,494,495,496,539,544a,376a-2,487b,411,654,655,656,758,668,1185-2,1185-1,300,541,889,543,1197,1193,323b	p1@MEG3	Gtl2-Dio3	27
hsa-miR-500a-5p	5p	MIMAT0004773	UAAUCCUUGCUACCUGGGUGAGA	AAUCCU	23	Yes	Star_miRNA	canonical_conserved_miRNA	hsa-mir-500a	MI0003184	GCUCCCCCUCUCUAAUCCUUGCUACCUGGGUGAGAGUGCUGUCUGAAUGCAAUGCACCUGGGCAAGGAUUCUGAGAGCGAGAGC	chrX:50008431-50008514(+)	MIPF0000139	mir-500	188,362,500a,501,502,532,660,500b	p1@CLCN5	ENST00000376091.3	25
hsa-miR-5100	5p	MIMAT0022259	UUCAGAUCCCAGCGGUGCCUCU	UCAGAU	22	NO	-	non-canonical_miRNA	hsa-mir-5100	MI0019116	CCAUGAGGAGCUGGCAGUGGGAUGGCCUGGGGGUAGGAGCGUGGCUUCUGGAGCUAGACCACAUGGGUUCAGAUCCCAGCGGUGCCUCUAACUGGCCACAGGACCUUGGGCAGUCAGCU	chr10:42997563-42997681(+)	-	-	5100	Unknown	Unknown	25
hsa-miR-532-3p	3p	MIMAT0004780	CCUCCCACACCCAAGGCUUGCA	CUCCCA	22	Yes	Star_miRNA	canonical_conserved_miRNA	hsa-mir-532	MI0003205	CGACUUGCUUUCUCUCCUCCAUGCCUUGAGUGUAGGACCGUUGGCAUCUUAAUUACCCUCCCACACCCAAGGCUUGCAGAAGAGCGAGCCU	chrX:50003148-50003238(+)	MIPF0000113	mir-188	188,362,500a,501,502,532,660,500b	p1@CLCN5	ENST00000376091.3	25
hsa-miR-137-3p	3p	MIMAT0000429	UUAUUGCUUAAGAAUACGCGUAG	UAUUGC	23	Yes	Mature_miRNA	canonical_conserved_miRNA	hsa-mir-137	MI0000454	GGUCCUCUGACUCUCUUCGGUGACGGGUAUUCUUGGGUGGAUAAUACGGAUUACGUUGUUAUUGCUUAAGAAUACGCGUAGUCGAGGAGAGUACCAGCGGCA	chr1:98046070-98046171(-)	MIPF0000106	mir-137	137,2682	p1@MIR137HG	NR_046105.1	24
hsa-miR-487a-3p	3p	MIMAT0002178	AAUCAUACAGGGACAUCCAGUU	AUCAUA	22	Yes	Mature_miRNA	canonical_conserved_miRNA	hsa-mir-487a	MI0002471	GGUACUUGAAGAGUGGUUAUCCCUGCUGUGUUCGCUUAAUUUAUGACGAAUCAUACAGGGACAUCCAGUUUUUCAGUAUC	chr14:101052446-101052525(+)	MIPF0000018	mir-154	134,154,299,376c,369,376a-1,377,379,380,381,382,323a,329-1,329-2,409,412,410,376b,485,487a,494,495,496,539,544a,376a-2,487b,411,654,655,656,758,668,1185-2,1185-1,300,541,889,543,1197,1193,323b	p1@MEG3	Gtl2-Dio3	24
hsa-miR-154-3p	3p	MIMAT0000453	AAUCAUACACGGUUGACCUAUU	AUCAUA	22	Yes	Mature_miRNA	canonical_conserved_miRNA	hsa-mir-154	MI0000480	GUGGUACUUGAAGAUAGGUUAUCCGUGUUGCCUUCGCUUUAUUUGUGACGAAUCAUACACGGUUGACCUAUUUUUCAGUACCAA	chr14:101059755-101059838(+)	MIPF0000018	mir-154	134,154,299,376c,369,376a-1,377,379,380,381,382,323a,329-1,329-2,409,412,410,376b,485,487a,494,495,496,539,544a,376a-2,487b,411,654,655,656,758,668,1185-2,1185-1,300,541,889,543,1197,1193,323b	p1@MEG3	Gtl2-Dio3	24
hsa-miR-665	5p	MIMAT0004952	ACCAGGAGGCUGAGGCCCCU	CCAGGA	20	NO	-	non-canonical_miRNA	hsa-mir-665	MI0005563	UCUCCUCGAGGGGUCUCUGCCUCUACCCAGGACUCUUUCAUGACCAGGAGGCUGAGGCCCCUCACAGGCGGC	chr14:100875033-100875104(+)	MIPF0000404	mir-665	127,136,337,431,433,493,432,665	p1@MEG3	Gtl2-Dio3	24
hsa-miR-147b-5p	5p	MIMAT0037331	UGGAAACAUUUCUGCACAAACU	GGAAAC	22	Yes	Star_miRNA	canonical_conserved_miRNA	hsa-mir-147b	MI0005544	UAUAAAUCUAGUGGAAACAUUUCUGCACAAACUAGAUUCUGGACACCAGUGUGCGGAAAUGCUUCUGCUACAUUUUUAGG	chr15:45433050-45433129(+)	MIPF0000105	mir-147	147b	p1@C15orf48	ENST00000344300.3	23
hsa-miR-379-3p	3p	MIMAT0004690	UAUGUAACAUGGUCCACUAACU	AUGUAA	22	Yes	Star_miRNA	canonical_conserved_miRNA	hsa-mir-379	MI0000787	AGAGAUGGUAGACUAUGGAACGUAGGCGUUAUGAUUUCUGACCUAUGUAACAUGGUCCACUAACUCU	chr14:101022066-101022132(+)	MIPF0000126	mir-379	134,154,299,376c,369,376a-1,377,379,380,381,382,323a,329-1,329-2,409,412,410,376b,485,487a,494,495,496,539,544a,376a-2,487b,411,654,655,656,758,668,1185-2,1185-1,300,541,889,543,1197,1193,323b	p1@MEG3	Gtl2-Dio3	23
hsa-miR-671-5p	5p	MIMAT0003880	AGGAAGCCCUGGAGGGGCUGGAG	GGAAGC	23	Yes	Mature_miRNA	canonical_conserved_miRNA	hsa-mir-671	MI0003760	GCAGGUGAACUGGCAGGCCAGGAAGAGGAGGAAGCCCUGGAGGGGCUGGAGGUGAUGGAUGUUUUCCUCCGGUUCUCAGGGCUCCACCUCUUUCGGGCCGUAGAGCCAGGGCUGGUGC	chr7:151238421-151238538(+)	MIPF0000358	mir-671	671	p1@CHPF2	NM_019015	22
hsa-miR-877-5p	5p	MIMAT0004949	GUAGAGGAGAUGGCGCAGGG	UAGAGG	20	Yes	-	non-canonical_miRNA	hsa-mir-877	MI0005561	GUAGAGGAGAUGGCGCAGGGGACACGGGCAAAGACUUGGGGGUUCCUGGGACCCUCAGACGUGUGUCCUCUUCUCCCUCCUCCCAG	chr6:30584332-30584417(+)	MIPF0000392	mir-877	877	p1@ABCF1	NM_001025091	22
hsa-miR-576-5p	5p	MIMAT0003241	AUUCUAAUUUCUCCACGUCUUU	UUCUAA	22	Yes	Mature_miRNA	canonical_conserved_miRNA	hsa-mir-576	MI0003583	UACAAUCCAACGAGGAUUCUAAUUUCUCCACGUCUUUGGUAAUAAGGUUUGGCAAAGAUGUGGAAAAAUUGGAAUCCUCAUUCGAUUGGUUAUAACCA	chr4:109488698-109488795(+)	MIPF0000493	mir-576	576	p1@SEC24B	NM_006323	21
hsa-miR-338-5p	5p	MIMAT0004701	AACAAUAUCCUGGUGCUGAGUG	ACAAUA	22	Yes	Star_miRNA	canonical_conserved_miRNA	hsa-mir-338	MI0000814	UCUCCAACAAUAUCCUGGUGCUGAGUGAUGACUCAGGCGACUCCAGCAUCAGUGAUUUUGUUGAAGA	chr17:81125883-81125949(-)	MIPF0000097	mir-338	338,657,1250,3065	p1@AATK	ENST00000572339.1	21
hsa-miR-1306-3p	3p	MIMAT0005950	ACGUUGGCUCUGGUGGUG	CGUUGG	18	Yes	-	non-canonical_miRNA	hsa-mir-1306	MI0006443	GUGAGCAGUCUCCACCACCUCCCCUGCAAACGUCCAGUGGUGCAGAGGUAAUGGACGUUGGCUCUGGUGGUGAUGGACAGUCCGA	chr22:20086058-20086142(+)	MIPF0000531	mir-1306	1306,3618	p1@DGCR8	NM_022720	21
hsa-miR-539-5p	5p	MIMAT0003163	GGAGAAAUUAUCCUUGGUGUGU	GAGAAA	22	Yes	Star_miRNA	canonical_conserved_miRNA	hsa-mir-539	MI0003514	AUACUUGAGGAGAAAUUAUCCUUGGUGUGUUCGCUUUAUUUAUGAUGAAUCAUACAAGGACAAUUUCUUUUUGAGUAU	chr14:101047321-101047398(+)	MIPF0000018	mir-154	134,154,299,376c,369,376a-1,377,379,380,381,382,323a,329-1,329-2,409,412,410,376b,485,487a,494,495,496,539,544a,376a-2,487b,411,654,655,656,758,668,1185-2,1185-1,300,541,889,543,1197,1193,323b	p1@MEG3	Gtl2-Dio3	20
hsa-miR-1827	5p	MIMAT0006767	UGAGGCAGUAGAUUGAAU	GAGGCA	18	NO	-	non-canonical_miRNA	hsa-mir-1827	MI0008195	UCAGCAGCACAGCCUUCAGCCUAAAGCAAUGAGAAGCCUCUGAAAGGCUGAGGCAGUAGAUUGAAU	chr12:100189884-100189949(+)	MIPF0000646	mir-1827	1827	Unknown	Unknown	20
hsa-miR-539-3p	3p	MIMAT0022705	AUCAUACAAGGACAAUUUCUUU	UCAUAC	22	Yes	Mature_miRNA	canonical_conserved_miRNA	hsa-mir-539	MI0003514	AUACUUGAGGAGAAAUUAUCCUUGGUGUGUUCGCUUUAUUUAUGAUGAAUCAUACAAGGACAAUUUCUUUUUGAGUAU	chr14:101047321-101047398(+)	MIPF0000018	mir-154	134,154,299,376c,369,376a-1,377,379,380,381,382,323a,329-1,329-2,409,412,410,376b,485,487a,494,495,496,539,544a,376a-2,487b,411,654,655,656,758,668,1185-2,1185-1,300,541,889,543,1197,1193,323b	p1@MEG3	Gtl2-Dio3	19
hsa-miR-1185-1-3p	3p	MIMAT0022838	AUAUACAGGGGGAGACUCUUAU	UAUACA	22	Yes	Mature_miRNA	canonical_conserved_miRNA	hsa-mir-1185-1	MI0003844	UUUGGUACUUGAAGAGAGGAUACCCUUUGUAUGUUCACUUGAUUAAUGGCGAAUAUACAGGGGGAGACUCUUAUUUGCGUAUCAAA	chr14:101042977-101043062(+)	MIPF0000018	mir-154	134,154,299,376c,369,376a-1,377,379,380,381,382,323a,329-1,329-2,409,412,410,376b,485,487a,494,495,496,539,544a,376a-2,487b,411,654,655,656,758,668,1185-2,1185-1,300,541,889,543,1197,1193,323b	p1@MEG3	Gtl2-Dio3	19
hsa-miR-491-5p	5p	MIMAT0002807	AGUGGGGAACCCUUCCAUGAGG	GUGGGG	22	Yes	Mature_miRNA	canonical_conserved_miRNA	hsa-mir-491	MI0003126	UUGACUUAGCUGGGUAGUGGGGAACCCUUCCAUGAGGAGUAGAACACUCCUUAUGCAAGAUUCCCUUCUACCUGGCUGGGUUGG	chr9:20716105-20716188(+)	MIPF0000319	mir-491	491	p@chr9:20684247..20684272,+	ENST00000604036.1	19
hsa-miR-7-1-3p	3p	MIMAT0004553	CAACAAAUCACAGUCUGCCAUA	AACAAA	22	Yes	Star_miRNA	canonical_conserved_miRNA	hsa-mir-7-1	MI0000263	UUGGAUGUUGGCCUAGUUCUGUGUGGAAGACUAGUGAUUUUGUUGUUUUUAGAUAACUAAAUCGACAACAAAUCACAGUCUGCCAUAUGGCACAGGCCAUGCCUCUACAG	chr9:83969748-83969857(-)	MIPF0000022	mir-7	7-1	p1@HNRNPK	ENST00000360384.5	19
hsa-miR-10401-3p	3p	MIMAT0041634	ACCUCGCCGUCCCGCCCGCCG	CCUCGC	21	NO	-	non-canonical_miRNA	hsa-mir-10401	MI0033425	CGUGUGGGAAGGCGUGGGGUGCGGACCCCGGCCCGACCUCGCCGUCCCGCCCGCCG	chr21:8433797-8433852(+)	-	-	6724-4,10401,10396b	Unknown	Unknown	19
hsa-miR-582-5p	5p	MIMAT0003247	UUACAGUUGUUCAACCAGUUACU	UACAGU	23	Yes	Star_miRNA	canonical_conserved_miRNA	hsa-mir-582	MI0003589	AUCUGUGCUCUUUGAUUACAGUUGUUCAACCAGUUACUAAUCUAACUAAUUGUAACUGGUUGAACAACUGAACCCAAAGGGUGCAAAGUAGAAACAUU	chr5:59703606-59703703(-)	MIPF0000417	mir-582	582	p1@PDE4D	ENST00000507116.1	17
hsa-miR-23c	5p	MIMAT0018000	AUCACAUUGCCAGUGAUUACCC	UCACAU	22	NO	-	non-canonical_miRNA	hsa-mir-23c	MI0016010	AGUGACUUUCCAGGUGUCACACAGUGAGUGGCAUAAUCAGAGUACAAUUUGAGUCAUGCCCAUACAUCACAUUGCCAGUGAUUACCCAAGGAAAGUGACG	chrX:20017088-20017187(-)	MIPF0001429	mir-23c	23c	p1@MAP7D2	ENST00000443379.3	17
hsa-miR-651-5p	5p	MIMAT0003321	UUUAGGAUAAGCUUGACUUUUG	UUAGGA	22	Yes	Mature_miRNA	canonical_conserved_miRNA	hsa-mir-651	MI0003666	AAUCUAUCACUGCUUUUUAGGAUAAGCUUGACUUUUGUUCAAAUAAAAAUGCAAAAGGAAAGUGUAUCCUAAAAGGCAAUGACAGUUUAAUGUGUUU	chrX:8126965-8127061(+)	MIPF0000478	mir-651	651	Unknown	Unknown	17
hsa-miR-656-3p	3p	MIMAT0003332	AAUAUUAUACAGUCAACCUCU	AUAUUA	21	NO	Mature_miRNA	canonical_conserved_miRNA	hsa-mir-656	MI0003678	CUGAAAUAGGUUGCCUGUGAGGUGUUCACUUUCUAUAUGAUGAAUAUUAUACAGUCAACCUCUUUCCGAUAUCGAAUC	chr14:101066724-101066801(+)	MIPF0000018	mir-154	134,154,299,376c,369,376a-1,377,379,380,381,382,323a,329-1,329-2,409,412,410,376b,485,487a,494,495,496,539,544a,376a-2,487b,411,654,655,656,758,668,1185-2,1185-1,300,541,889,543,1197,1193,323b	p1@MEG3	Gtl2-Dio3	17
hsa-miR-95-3p	3p	MIMAT0000094	UUCAACGGGUAUUUAUUGAGCA	UCAACG	22	Yes	Mature_miRNA	canonical_conserved_miRNA	hsa-mir-95	MI0000097	AACACAGUGGGCACUCAAUAAAUGUCUGUUGAAUUGAAAUGCGUUACAUUCAACGGGUAUUUAUUGAGCACCCACUCUGUG	chr4:8005301-8005381(-)	MIPF0000098	mir-95	95	p1@ABLIM2	ENST00000361737.5	16
hsa-miR-3613-5p	5p	MIMAT0017990	UGUUGUACUUUUUUUUUUGUUC	GUUGUA	22	Yes	Mature_miRNA	canonical_conserved_miRNA	hsa-mir-3613	MI0016003	UGGUUGGGUUUGGAUUGUUGUACUUUUUUUUUUGUUCGUUGCAUUUUUAGGAACAAAAAAAAAAGCCCAACCCUUCACACCACUUCA	chr13:49996415-49996501(-)	MIPF0001411	mir-3613	3613	p1@DLEU2	NR_002612	16
hsa-miR-4286	5p	MIMAT0016916	ACCCCACUCCUGGUACC	CCCCAC	17	NO	-	non-canonical_miRNA	hsa-mir-4286	MI0015894	UACUUAUGGCACCCCACUCCUGGUACCAUAGUCAUAAGUUAGGAGAUGUUAGAGCUGUGAGUACCAUGACUUAAGUGUGGUGGCUUAAACAUG	chr8:10666978-10667070(+)	-	-	4286	Unknown	Unknown	16
hsa-miR-766-3p	3p	MIMAT0003888	ACUCCAGCCCCACAGCCUCAGC	CUCCAG	22	Yes	Mature_miRNA	canonical_hsa-specific_miRNA	hsa-mir-766	MI0003836	GCAUCCUCAGGACCUGGGCUUGGGUGGUAGGAGGAAUUGGUGCUGGUCUUUCAUUUUGGAUUUGACUCCAGCCCCACAGCCUCAGCCACCCCAGCCAAUUGUCAUAGGAGC	chrX:119646738-119646848(-)	MIPF0000677	mir-766	766	p1@SEPT6	ENST00000394617.2	15
hsa-miR-1271-5p	5p	MIMAT0005796	CUUGGCACCUAGCAAGCACUCA	UUGGCA	22	Yes	Mature_miRNA	canonical_conserved_miRNA	hsa-mir-1271	MI0003814	CACCCAGAUCAGUGCUUGGCACCUAGCAAGCACUCAGUAAAUAUUUGUUGAGUGCCUGCUAUGUGCCAGGCAUUGUGCUGAGGGCU	chr5:176367946-176368031(+)	MIPF0000483	mir-1271	1271	p1@ARL10	NM_173664	15
hsa-miR-598-3p	3p	MIMAT0003266	UACGUCAUCGUUGUCAUCGUCA	ACGUCA	22	Yes	Mature_miRNA	canonical_conserved_miRNA	hsa-mir-598	MI0003610	GCUUGAUGAUGCUGCUGAUGCUGGCGGUGAUCCCGAUGGUGUGAGCUGGAAAUGGGGUGCUACGUCAUCGUUGUCAUCGUCAUCAUCAUCAUCCGAG	chr8:11035206-11035302(-)	MIPF0000393	mir-598	598	p1@XKR6	NM_173683	15
hsa-miR-548k	5p	MIMAT0005882	AAAAGUACUUGCGGAUUUUGCU	AAAGUA	22	NO	-	non-canonical_miRNA	hsa-mir-548k	MI0006354	CUUUUCUCAAGUAUUGCUGUUAGGUUGGUGCAAAAGUACUUGCGGAUUUUGCUUUACUUUUAAUGGCAAAAACCGCAAUUAUUUUUGCUUCAACCUAAUAUGAUGCAAAAUUGGCU	chr11:70283955-70284070(+)	MIPF0000317	mir-548	548k	p1@PPFIA1	ENST00000389547.3	14
hsa-miR-125a-3p	3p	MIMAT0004602	ACAGGUGAGGUUCUUGGGAGCC	CAGGUG	22	Yes	Star_miRNA	canonical_conserved_miRNA	hsa-mir-125a	MI0000469	UGCCAGUCUCUAGGUCCCUGAGACCCUUUAACCUGUGAGGACAUCCAGGGUCACAGGUGAGGUUCUUGGGAGCCUGGCGUCUGGCC	chr19:51693254-51693339(+)	MIPF0000033	mir-10	let7e,125a,99b	p@chr19:52192629..52192640,+	curation	14
hsa-let-7e-3p	3p	MIMAT0004485	CUAUACGGCCUCCUAGCUUUCC	UAUACG	22	Yes	Star_miRNA	canonical_conserved_miRNA	hsa-let-7e	MI0000066	CCCGGGCUGAGGUAGGAGGUUGUAUAGUUGAGGAGGACACCCAAGGAGAUCACUAUACGGCCUCCUAGCUUUCCCCAGG	chr19:51692786-51692864(+)	MIPF0000002	let-7	let7e,125a,99b	p@chr19:52192629..52192640,+	curation	13
hsa-miR-1185-2-3p	3p	MIMAT0022713	AUAUACAGGGGGAGACUCUCAU	UAUACA	22	Yes	Mature_miRNA	canonical_conserved_miRNA	hsa-mir-1185-2	MI0003821	UUUGGUACUUAAAGAGAGGAUACCCUUUGUAUGUUCACUUGAUUAAUGGCGAAUAUACAGGGGGAGACUCUCAUUUGCGUAUCAAA	chr14:101044198-101044283(+)	MIPF0000018	mir-154	134,154,299,376c,369,376a-1,377,379,380,381,382,323a,329-1,329-2,409,412,410,376b,485,487a,494,495,496,539,544a,376a-2,487b,411,654,655,656,758,668,1185-2,1185-1,300,541,889,543,1197,1193,323b	p1@MEG3	Gtl2-Dio3	13
hsa-miR-485-5p	5p	MIMAT0002175	AGAGGCUGGCCGUGAUGAAUUC	GAGGCU	22	Yes	Mature_miRNA	canonical_conserved_miRNA	hsa-mir-485	MI0002469	ACUUGGAGAGAGGCUGGCCGUGAUGAAUUCGAUUCAUCAAAGCGAGUCAUACACGGCUCUCCUCUCUUUUAGU	chr14:101055419-101055491(+)	MIPF0000201	mir-485	134,154,299,376c,369,376a-1,377,379,380,381,382,323a,329-1,329-2,409,412,410,376b,485,487a,494,495,496,539,544a,376a-2,487b,411,654,655,656,758,668,1185-2,1185-1,300,541,889,543,1197,1193,323b	p1@MEG3	Gtl2-Dio3	13
hsa-miR-3934-5p	5p	MIMAT0018349	UCAGGUGUGGAAACUGAGGCAG	CAGGUG	22	Yes	Mature_miRNA	canonical_conserved_miRNA	hsa-mir-3934	MI0016590	CACAGCCCUUCCUGUCCCCAGUUUUCAGGUGUGGAAACUGAGGCAGGAGGCAGUGAAGUAACUUGCUCAGGUUGCACAGCUGGGAAGUGGAGCAGGGAUUUGAAUCC	chr6:33698128-33698234(+)	MIPF0001584	mir-3934	3934	Unknown	Unknown	13
hsa-miR-299-3p	3p	MIMAT0000687	UAUGUGGGAUGGUAAACCGCUU	AUGUGG	22	Yes	Star_miRNA	canonical_conserved_miRNA	hsa-mir-299	MI0000744	AAGAAAUGGUUUACCGUCCCACAUACAUUUUGAAUAUGUAUGUGGGAUGGUAAACCGCUUCUU	chr14:101023794-101023856(+)	MIPF0000186	mir-299	134,154,299,376c,369,376a-1,377,379,380,381,382,323a,329-1,329-2,409,412,410,376b,485,487a,494,495,496,539,544a,376a-2,487b,411,654,655,656,758,668,1185-2,1185-1,300,541,889,543,1197,1193,323b	p1@MEG3	Gtl2-Dio3	13
hsa-miR-4455	5p	MIMAT0018977	AGGGUGUGUGUGUUUUU	GGGUGU	17	NO	-	non-canonical_miRNA	hsa-mir-4455	MI0016801	AGAAGGGUGUGUGUGUUUUUCCUGAGAAUAAGAGAAGGAAGGACAGCCAAAUUCUUCA	chr4:184938383-184938440(-)	-	-	4455	Unknown	Unknown	13
hsa-miR-190a-5p	5p	MIMAT0000458	UGAUAUGUUUGAUAUAUUAGGU	GAUAUG	22	Yes	Mature_miRNA	canonical_conserved_miRNA	hsa-mir-190a	MI0000486	UGCAGGCCUCUGUGUGAUAUGUUUGAUAUAUUAGGUUGUUAUUUAAUCCAACUAUAUAUCAAACAUAUUCCUACAGUGUCUUGCC	chr15:62823957-62824041(+)	MIPF0000076	mir-190	190a	p3@TLN2	ENST00000561311.1	12
hsa-miR-496	5p	MIMAT0002818	UGAGUAUUACAUGGCCAAUCUC	GAGUAU	22	NO	Mature_miRNA	canonical_conserved_miRNA	hsa-mir-496	MI0003136	CCCAAGUCAGGUACUCGAAUGGAGGUUGUCCAUGGUGUGUUCAUUUUAUUUAUGAUGAGUAUUACAUGGCCAAUCUCCUUUCGGUACUCAAUUCUUCUUGGG	chr14:101060573-101060674(+)	MIPF0000018	mir-154	134,154,299,376c,369,376a-1,377,379,380,381,382,323a,329-1,329-2,409,412,410,376b,485,487a,494,495,496,539,544a,376a-2,487b,411,654,655,656,758,668,1185-2,1185-1,300,541,889,543,1197,1193,323b	p1@MEG3	Gtl2-Dio3	12
hsa-miR-4677-3p	3p	MIMAT0019761	UCUGUGAGACCAAAGAACUACU	CUGUGA	22	Yes	Mature_miRNA	canonical_conserved_miRNA	hsa-mir-4677	MI0017308	GCAAAGCAGCAAUUGUUCUUUGGUCUUUCAGCCAUGACCUGACCUUCUGUCUGUGAGACCAAAGAACUACUUUGCUUGGC	chr1:243346176-243346255(+)	MIPF0001848	mir-4677	4677	p1@SDCCAG8	ENST00000366541.3	12
hsa-miR-340-3p	3p	MIMAT0000750	UCCGUCUCAGUUACUUUAUAGC	CCGUCU	22	Yes	Star_miRNA	canonical_conserved_miRNA	hsa-mir-340	MI0000802	UUGUACCUGGUGUGAUUAUAAAGCAAUGAGACUGAUUGUCAUAUGUCGUUUGUGGGAUCCGUCUCAGUUACUUUAUAGCCAUACCUGGUAUCUUA	chr5:180015303-180015397(-)	MIPF0000191	mir-340	340	p1@RNF130	ENST00000522208.2	12
hsa-miR-323b-3p	3p	MIMAT0015050	CCCAAUACACGGUCGACCUCUU	CCAAUA	22	NO	Mature_miRNA	canonical_conserved_miRNA	hsa-mir-323b	MI0014206	UGGUACUCGGAGGGAGGUUGUCCGUGGUGAGUUCGCAUUAUUUAAUGAUGCCCAAUACACGGUCGACCUCUUUUCGGUAUCA	chr14:101056219-101056300(+)	MIPF0000018	mir-154	134,154,299,376c,369,376a-1,377,379,380,381,382,323a,329-1,329-2,409,412,410,376b,485,487a,494,495,496,539,544a,376a-2,487b,411,654,655,656,758,668,1185-2,1185-1,300,541,889,543,1197,1193,323b	p1@MEG3	Gtl2-Dio3	12
hsa-miR-618	5p	MIMAT0003287	AAACUCUACUUGUCCUUCUGAGU	AACUCU	23	NO	-	non-canonical_miRNA	hsa-mir-618	MI0003632	CUCUUGUUCACAGCCAAACUCUACUUGUCCUUCUGAGUGUAAUUACGUACAUGCAGUAGCUCAGGAGACAAGCAGGUUUACCCUGUGGAUGAGUCUGA	chr12:80935736-80935833(-)	MIPF0000553	mir-618	618	p1@LIN7A	ENST00000261203.3	11
hsa-miR-2682-3p	3p	MIMAT0013518	CGCCUCUUCAGCGCUGUCUUCC	GCCUCU	22	Yes	-	non-canonical_miRNA	hsa-mir-2682	MI0012063	ACCUUCCUGAAAGAGGUUGGGGCAGGCAGUGACUGUUCAGACGUCCAAUCUCUUUGGGACGCCUCUUCAGCGCUGUCUUCCCUGCCUCUGCCUUUAGGACGAGUCUCAAA	chr1:98045242-98045351(-)	-	-	137,2682	p1@MIR137HG	NR_046105.1	11
hsa-miR-29a-5p	5p	MIMAT0004503	ACUGAUUUCUUUUGGUGUUCAG	CUGAUU	22	Yes	Star_miRNA	canonical_conserved_miRNA	hsa-mir-29a	MI0000087	AUGACUGAUUUCUUUUGGUGUUCAGAGUCAAUAUAAUUUUCUAGCACCAUCUGAAAUCGGUUAU	chr7:130876747-130876810(-)	MIPF0000009	mir-29	29a,29b-1	p@chr7:130597585..130597624,-	ENST00000432045.2	11
hsa-miR-10399-3p	3p	MIMAT0041630	CUCUCGGACAAGCUGUAGGUC	UCUCGG	21	NO	-	non-canonical_miRNA	hsa-mir-10399	MI0033423	AAUUACAGAUUGUCUCAGAGAAAACAAAUGAGUUACUCUCUCGGACAAGCUGUAGGUC	chr7:139044100-139044157(-)	-	-	10399	Unknown	Unknown	11
hsa-miR-10399-5p	5p	MIMAT0041629	AAUUACAGAUUGUCUCAGAGA	AUUACA	21	NO	-	non-canonical_miRNA	hsa-mir-10399	MI0033423	AAUUACAGAUUGUCUCAGAGAAAACAAAUGAGUUACUCUCUCGGACAAGCUGUAGGUC	chr7:139044100-139044157(-)	-	-	10399	Unknown	Unknown	11
hsa-miR-548bc	5p	MIMAT0039765	AAAAACUGUGAUUACUUUUGC	AAAACU	21	NO	-	non-canonical_miRNA	hsa-mir-548bc	MI0032315	UCUUUUGUUACAGGUUGGUGAGAAGUAAUCGCGGUUUUUGCCAUUACUGCUCAUGGCAAAAACUGUGAUUACUUUUGCACCAACCUAAUAUAAUAUUUGGUCUUCAAUUA	chr17:39297400-39297509(+)	-	-	548bc	Unknown	Unknown	11
hsa-miR-1307-5p	5p	MIMAT0022727	UCGACCGGACCUCGACCGGCU	CGACCG	21	Yes	Mature_miRNA	canonical_conserved_miRNA	hsa-mir-1307	MI0006444	CAUCAAGACCCAGCUGAGUCACUGUCACUGCCUACCAAUCUCGACCGGACCUCGACCGGCUCGUCUGUGUUGCCAAUCGACUCGGCGUGGCGUCGGUCGUGGUAGAUAGGCGGUCAUGCAUACGAAUUUUCAGCUCUUGUUCUGGUGAC	chr10:103394253-103394401(-)	MIPF0000558	mir-1307	1307	p1@USMG5	ENST00000369815.1	11
hsa-miR-590-3p	3p	MIMAT0004801	UAAUUUUAUGUAUAAGCUAGU	AAUUUU	21	Yes	Mature_miRNA	canonical_conserved_miRNA	hsa-mir-590	MI0003602	UAGCCAGUCAGAAAUGAGCUUAUUCAUAAAAGUGCAGUAUGGUGAAGUCAAUCUGUAAUUUUAUGUAUAAGCUAGUCUCUGAUUGAAACAUGCAGCA	chr7:74191198-74191294(+)	MIPF0000418	mir-590	590	p1@EIF4H	ENST00000353999.6	11
hsa-miR-7977	5p	MIMAT0031180	UUCCCAGCCAACGCACCA	UCCCAG	18	NO	-	non-canonical_miRNA	hsa-mir-7977	MI0025753	UUCCCAGCCAACGCACCAAAAAUGAUAUGGGUCUGUUGUCUGGAGAAAC	chr3:176515103-176515151(+)	-	-	7977	Unknown	Unknown	11
hsa-miR-641	5p	MIMAT0003311	AAAGACAUAGGAUAGAGUCACCUC	AAGACA	24	NO	-	non-canonical_miRNA	hsa-mir-641	MI0003656	UGGGUGAAAGGAAGGAAAGACAUAGGAUAGAGUCACCUCUGUCCUCUGUCCUCUACCUAUAGAGGUGACUGUCCUAUGUCUUUCCUUCCUCUUACCCCU	chr19:40282543-40282641(-)	MIPF0000679	mir-641	641	p1@AKT2	ENST00000584288.1	10
hsa-miR-335-5p	5p	MIMAT0000765	UCAAGAGCAAUAACGAAAAAUGU	CAAGAG	23	Yes	Mature_miRNA	canonical_conserved_miRNA	hsa-mir-335	MI0000816	UGUUUUGAGCGGGGGUCAAGAGCAAUAACGAAAAAUGUUUGUCAUAAACCGUUUUUCAUUAUUGCUCCUGACCUCCUCUCAUUUGCUAUAUUCA	chr7:130496111-130496204(+)	MIPF0000196	mir-335	335	p1@MEST	ENST00000223215.4	10
hsa-miR-548am-3p	3p	MIMAT0019076	CAAAAACUGCAGUUACUUUUGU	AAAAAC	22	Yes	-	non-canonical_miRNA	hsa-mir-548am	MI0016904	AGUUGGUGCAAAAGUAAUUGCGGUUUUUGCCGUCGAAAAUAAUGGCAAAAACUGCAGUUACUUUUGUACCAAUG	chrX:16627012-16627085(-)	MIPF0000317	mir-548	548am	p1@CTPS2	NM_175859	10
hsa-miR-1261	5p	MIMAT0005913	AUGGAUAAGGCUUUGGCUU	UGGAUA	19	NO	-	non-canonical_miRNA	hsa-mir-1261	MI0006396	UGCUAUGGAUAAGGCUUUGGCUUAUGGGGAUAUUGUGGUUGAUCUGUUCUAUCCAGAUGACUGAAACUUUCUCCAUAGCAGC	chr11:90869121-90869202(-)	MIPF0000802	mir-1261	1261	Unknown	Unknown	10
hsa-miR-548d-5p	5p	MIMAT0004812	AAAAGUAAUUGUGGUUUUUGCC	AAAGUA	22	Yes	-	non-canonical_miRNA	hsa-mir-548d-2	MI0003671	GAGAGGGAAGAUUUAGGUUGGUGCAAAAGUAAUUGUGGUUUUUGCCAUUGAAAGUAAUGGCAAAAACCACAGUUUCUUUUGCACCAACCUAAUAAAA	chr17:67471489-67471585(-)	MIPF0000317	mir-548	548d-2	Unknown	Unknown	9
hsa-miR-548e-3p	3p	MIMAT0005874	AAAAACUGAGACUACUUUUGCA	AAAACU	22	Yes	-	non-canonical_miRNA	hsa-mir-548e	MI0006344	UUAUUAGGUUGGUACAAAAGCAAUCGCGGUUUUUGCUAUUACUUUUAAAGGCAAAAACUGAGACUACUUUUGCACCAACCUGAUAGAA	chr10:110988926-110989013(+)	MIPF0000317	mir-548	548e	p1@SHOC2	ENST00000489390.1	9
hsa-miR-30d-3p	3p	MIMAT0004551	CUUUCAGUCAGAUGUUUGCUGC	UUUCAG	22	Yes	Star_miRNA	canonical_conserved_miRNA	hsa-mir-30d	MI0000255	GUUGUUGUAAACAUCCCCGACUGGAAGCUGUAAGACACAGCUAAGCUUUCAGUCAGAUGUUUGCUGCUAC	chr8:134804876-134804945(-)	MIPF0000005	mir-30	30d,30b	p@chr8:135844510..135844527,-	curation	9
hsa-miR-374b-3p	3p	MIMAT0004956	CUUAGCAGGUUGUAUUAUCAUU	UUAGCA	22	Yes	Star_miRNA	canonical_conserved_miRNA	hsa-mir-374b	MI0005566	ACUCGGAUGGAUAUAAUACAACCUGCUAAGUGUCCUAGCACUUAGCAGGUUGUAUUAUCAUUGUCCGUGUCU	chrX:74218547-74218618(-)	MIPF0000288	mir-374	421,374b,374c	p1@FTX	NR_028379	9
hsa-let-7c-3p	3p	MIMAT0026472	CUGUACAACCUUCUAGCUUUCC	UGUACA	22	Yes	Star_miRNA	canonical_conserved_miRNA	hsa-let-7c	MI0000064	GCAUCCGGGUUGAGGUAGUAGGUUGUAUGGUUUAGAGUUACACCCUGGGAGUUAACUGUACAACCUUCUAGCUUUCCUUGGAGC	chr21:16539828-16539911(+)	MIPF0000002	let-7	let7c,99a	p1@LINC00478	ENST00000418813.2	9
hsa-miR-486-3p	3p	MIMAT0004762	CGGGGCAGCUCAGUACAGGAU	GGGGCA	21	Yes	Star_miRNA	canonical_conserved_miRNA	hsa-mir-486-2	MI0023622	UCCUGUACUGAGCUGCCCCGAGCUGGGCAGCAUGAAGGGCCUCGGGGCAGCUCAGUACAGGAUG	chr8:41660444-41660507(+)	MIPF0000220	mir-486	486-1,486-2	Unknown	Unknown	9
hsa-miR-18a-3p	3p	MIMAT0002891	ACUGCCCUAAGUGCUCCUUCUGG	CUGCCC	23	Yes	Star_miRNA	canonical_conserved_miRNA	hsa-mir-18a	MI0000072	UGUUCUAAGGUGCAUCUAGUGCAGAUAGUGAAGUAGAUUAGCAUCUACUGCCCUAAGUGCUCCUUCUGGCA	chr13:91350751-91350821(+)	MIPF0000001	mir-17	17,18a,19a,19b-1,20a,92a-1	p1@MIR17HG	NR_027349	8
hsa-miR-6842-3p	3p	MIMAT0027587	UUGGCUGGUCUCUGCUCCGCAG	UGGCUG	22	Yes	-	non-canonical_miRNA	hsa-mir-6842	MI0022688	AGCCCUGGGGGUGGUCUCUAGCCAAGGCUCUGGGGUCUCACCCUUGGCUGGUCUCUGCUCCGCAG	chr8:27433370-27433434(+)	-	-	6842	p1@PTK2B	NM_173175	8
hsa-miR-3688-3p	3p	MIMAT0018116	UAUGGAAAGACUUUGCCACUCU	AUGGAA	22	Yes	-	non-canonical_miRNA	hsa-mir-3688-2	MI0017447	UCACUUUAAAGAGUGGCAAAGUCUUUCCAUAUGUGUAACAGACAUACAUACAUACAUAUGGAAAGACUUUGCCACUCUUGAAAGUGA	chr4:159128805-159128891(+)	MIPF0001263	mir-3688	3688-1,3688-2	p1@RAPGEF2	ENST00000505478.1	8
hsa-miR-548aq-3p	3p	MIMAT0022264	CAAAAACUGCAAUUACUUUUGC	AAAAAC	22	Yes	-	non-canonical_miRNA	hsa-mir-548aq	MI0019130	GAAAGUAAUUGCUGUUUUUGCCAUUACUUUCAGUGGCAAAAACUGCAAUUACUUUUGC	chr3:185767847-185767904(-)	MIPF0000317	mir-548	548aq	p1@IGF2BP2	ENST00000457616.2	8
hsa-miR-3909	5p	MIMAT0018183	UGUCCUCUAGGGCCUGCAGUCU	GUCCUC	22	NO	Mature_miRNA	canonical_hsa-specific_miRNA	hsa-mir-3909	MI0016413	GGUAUGCUGUUGCGCUGUCCUUCCUCUGGGGAGCAGGCUCCGGGGGACAGGGAAAAGCACACAAGGAACUUGUCCUCUAGGGCCUGCAGUCUCAUGGGAGAGUGACAUGCACCAGGACC	chr22:35335640-35335758(+)	-	-	3909,6069	p1@TOM1	ENST00000436462.2	8
hsa-miR-2355-3p	3p	MIMAT0017950	AUUGUCCUUGCUGUUUGGAGAU	UUGUCC	22	Yes	Mature_miRNA	canonical_conserved_miRNA	hsa-mir-2355	MI0015873	CAGACGUGUCAUCCCCAGAUACAAUGGACAAUAUGCUAUUAUAAUCGUAUGGCAUUGUCCUUGCUGUUUGGAGAUAAUACUGCUGAC	chr2:207109987-207110073(-)	MIPF0000938	mir-2355	2355	p1@KLF7	ENST00000309446.6	8
hsa-miR-30c-1-3p	3p	MIMAT0004674	CUGGGAGAGGGUUGUUUACUCC	UGGGAG	22	Yes	Star_miRNA	canonical_conserved_miRNA	hsa-mir-30c-1	MI0000736	ACCAUGCUGUAGUGUGUGUAAACAUCCUACACUCUCAGCUGUGAGCUCAAGGUGGCUGGGAGAGGGUUGUUUACUCCUUCUGCCAUGGA	chr1:40757284-40757372(+)	MIPF0000005	mir-30	30c-1,30e	p1@NFYC	ENST00000447388.3	8
hsa-miR-1296-5p	5p	MIMAT0005794	UUAGGGCCCUGGCUCCAUCUCC	UAGGGC	22	Yes	Mature_miRNA	canonical_conserved_miRNA	hsa-mir-1296	MI0003780	ACCUACCUAACUGGGUUAGGGCCCUGGCUCCAUCUCCUUUAGGAAAACCUUCUGUGGGGAGUGGGGCUUCGACCCUAACCCAGGUGGGCUGU	chr10:63372957-63373048(-)	MIPF0000649	mir-1296	1296	p4@JMJD1C	NM_032776	8
hsa-miR-377-5p	5p	MIMAT0004689	AGAGGUUGCCCUUGGUGAAUUC	GAGGUU	22	Yes	Mature_miRNA	canonical_conserved_miRNA	hsa-mir-377	MI0000785	UUGAGCAGAGGUUGCCCUUGGUGAAUUCGCUUUAUUUAUGUUGAAUCACACAAAGGCAACUUUUGUUUG	chr14:101062050-101062118(+)	MIPF0000018	mir-154	134,154,299,376c,369,376a-1,377,379,380,381,382,323a,329-1,329-2,409,412,410,376b,485,487a,494,495,496,539,544a,376a-2,487b,411,654,655,656,758,668,1185-2,1185-1,300,541,889,543,1197,1193,323b	p1@MEG3	Gtl2-Dio3	8
hsa-miR-141-5p	5p	MIMAT0004598	CAUCUUCCAGUACAGUGUUGGA	AUCUUC	22	Yes	Star_miRNA	canonical_conserved_miRNA	hsa-mir-141	MI0000457	CGGCCGGCCCUGGGUCCAUCUUCCAGUACAGUGUUGGAUGGUCUAAUUGUGAAGCUCCUAACACUGUCUGGUAAAGAUGGCUCCCGGGUGGGUUC	chr12:6964097-6964191(+)	MIPF0000019	mir-8	141,200c	p1@ENST00000537269	ENST00000607161.1	8
hsa-miR-501-5p	5p	MIMAT0002872	AAUCCUUUGUCCCUGGGUGAGA	AUCCUU	22	Yes	Star_miRNA	canonical_conserved_miRNA	hsa-mir-501	MI0003185	GCUCUUCCUCUCUAAUCCUUUGUCCCUGGGUGAGAGUGCUUUCUGAAUGCAAUGCACCCGGGCAAGGAUUCUGAGAGGGUGAGC	chrX:50009722-50009805(+)	MIPF0000139	mir-500	188,362,500a,501,502,532,660,500b	p1@CLCN5	ENST00000376091.3	8
hsa-miR-193a-3p	3p	MIMAT0000459	AACUGGCCUACAAAGUCCCAGU	ACUGGC	22	Yes	Star_miRNA	canonical_conserved_miRNA	hsa-mir-193a	MI0000487	CGAGGAUGGGAGCUGAGGGCUGGGUCUUUGCGGGCGAGAUGAGGGUGUCGGAUCAACUGGCCUACAAAGUCCCAGUUCUCGGCCCCCG	chr17:31559996-31560083(+)	MIPF0000082	mir-193	193a	p@chr17:29886228..29886248,+	curation	8
hsa-miR-148a-5p	5p	MIMAT0004549	AAAGUUCUGAGACACUCCGACU	AAGUUC	22	Yes	Star_miRNA	canonical_conserved_miRNA	hsa-mir-148a	MI0000253	GAGGCAAAGUUCUGAGACACUCCGACUCUGAGUAUGAUAGAAGUCAGUGCACUACAGAACUUUGUCUC	chr7:25949919-25949986(-)	MIPF0000056	mir-148	148a	p@chr7:25990767..25990800,-	XR_158815	8
hsa-miR-3117-3p	3p	MIMAT0014979	AUAGGACUCAUAUAGUGCCAG	UAGGAC	21	NO	-	non-canonical_miRNA	hsa-mir-3117	MI0014130	CCCUAAAGGGCCAGACACUAUACGAGUCAUAUAAGGGAAGGCAUUAUAGGACUCAUAUAGUGCCAGGUGUUUUGUGGG	chr1:66628440-66628517(+)	MIPF0001506	mir-3117	3117	p1@SGIP1	ENST00000468286.1	8
hsa-miR-1908-5p	5p	MIMAT0007881	CGGCGGGGACGGCGAUUGGUC	GGCGGG	21	Yes	Mature_miRNA	canonical_hsa-specific_miRNA	hsa-mir-1908	MI0008329	CGGGAAUGCCGCGGCGGGGACGGCGAUUGGUCCGUAUGUGUGGUGCCACCGGCCGCCGGCUCCGCCCCGGCCCCCGCCCC	chr11:61815161-61815240(-)	MIPF0001021	mir-1908	1908	p1@FADS1	ENST00000491310.1	8
hsa-miR-371a-5p	5p	MIMAT0004687	ACUCAAACUGUGGGGGCACU	CUCAAA	20	Yes	Mature_miRNA	canonical_conserved_miRNA	hsa-mir-371a	MI0000779	GUGGCACUCAAACUGUGGGGGCACUUUCUGCUCUCUGGUGAAAGUGCCGCCAUCUUUUGAGUGUUAC	chr19:53787675-53787741(+)	MIPF0000068	mir-290	371a,372,373,371b	p@chr19:54290224..54290230,+	curation	8
hsa-miR-378e	5p	MIMAT0018927	ACUGGACUUGGAGUCAGGA	CUGGAC	19	NO	-	non-canonical_miRNA	hsa-mir-378e	MI0016750	CUGACUCCAGUGUCCAGGCCAGGGGCAGACAGUGGACAGAGAACAGUGCCCAAGACCACUGGACUUGGAGUCAGGACAU	chr5:170028488-170028566(+)	MIPF0000168	mir-378	378e	p1@DOCK2	ENST00000524185.1	8
hsa-miR-1275	5p	MIMAT0005929	GUGGGGGAGAGGCUGUC	UGGGGG	17	NO	-	non-canonical_miRNA	hsa-mir-1275	MI0006415	CCUCUGUGAGAAAGGGUGUGGGGGAGAGGCUGUCUUGUGUCUGUAAGUAUGCCAAACUUAUUUUCCCCAAGGCAGAGGGA	chr6:33999972-34000051(-)	MIPF0000674	mir-1275	1275	Unknown	Unknown	8
hsa-miR-7974	5p	MIMAT0031177	AGGCUGUGAUGCUCUCCUGAGCCC	GGCUGU	24	NO	-	non-canonical_miRNA	hsa-mir-7974	MI0025750	GCUCGGCCCCCACAGCGAAACGGCCGCCUAAACCACCCAGGCCUUAUGGCUUCAUAGGCUGUGAUGCUCUCCUGAGCCC	chr19:11495544-11495622(-)	-	-	7974	p1@ZNF653	ENST00000590548.1	7
hsa-miR-7706	5p	MIMAT0030021	UGAAGCGCCUGUGCUCUGCCGAGA	GAAGCG	24	NO	-	non-canonical_miRNA	hsa-mir-7706	MI0025242	UGGAGCUGUGUGCAGGGCCAGCGCGGAGCCCGAGCAGCCGCGGUGAAGCGCCUGUGCUCUGCCGAGA	chr15:85380596-85380662(+)	-	-	7706	p1@AKAP13	ENST00000559362.1	7
hsa-miR-548u	5p	MIMAT0015013	CAAAGACUGCAAUUACUUUUGCG	AAAGAC	23	NO	-	non-canonical_miRNA	hsa-mir-548u	MI0014168	AUUAGGAUGGUGCAAAAGUAAUGUGGUUUUUUUCUUUACUUUUAAUGGCAAAGACUGCAAUUACUUUUGCGCCAACCUAAU	chr6:57390132-57390212(+)	MIPF0000317	mir-548	548u	p1@PRIM2	ENST00000389488.2	7
hsa-miR-139-3p	3p	MIMAT0004552	UGGAGACGCGGCCCUGUUGGAGU	GGAGAC	23	Yes	Mature_miRNA	canonical_conserved_miRNA	hsa-mir-139	MI0000261	GUGUAUUCUACAGUGCACGUGUCUCCAGUGUGGCUCGGAGGCUGGAGACGCGGCCCUGUUGGAGUAAC	chr11:72615063-72615130(-)	MIPF0000117	mir-139	139	p1@PDE2A	ENST00000543575.1	7
hsa-miR-3152-5p	5p	MIMAT0019207	AUUGCCUCUGUUCUAACACAAG	UUGCCU	22	Yes	-	non-canonical_miRNA	hsa-mir-3152	MI0014179	GUGCAGAGUUAUUGCCUCUGUUCUAACACAAGACUAGGCUUCCCUGUGUUAGAAUAGGGGCAAUAACUCUGCAC	chr9:18573306-18573379(+)	-	-	3152	p1@ADAMTSL1	ENST00000380570.4	7
hsa-miR-5010-3p	3p	MIMAT0021044	UUUUGUGUCUCCCAUUCCCCAG	UUUGUG	22	Yes	Star_miRNA	canonical_hsa-specific_miRNA	hsa-mir-5010	MI0017878	GAUCCAGGGAACCCUAGAGCAGGGGGAUGGCAGAGCAAAAUUCAUGGCCUACAGCUGCCUCUUGCCAAACUGCACUGGAUUUUGUGUCUCCCAUUCCCCAGAGCUGUCUGAGGUGCUUUG	chr17:42514188-42514307(+)	-	-	5010	p1@ATP6V0A1	ENST00000537728.1	7
hsa-miR-1287-5p	5p	MIMAT0005878	UGCUGGAUCAGUGGUUCGAGUC	GCUGGA	22	Yes	Mature_miRNA	canonical_hsa-specific_miRNA	hsa-mir-1287	MI0006349	GUUGUGCUGUCCAGGUGCUGGAUCAGUGGUUCGAGUCUGAGCCUUUAAAAGCCACUCUAGCCACAGAUGCAGUGAUUGGAGCCAUGACAA	chr10:98395218-98395307(-)	MIPF0000725	mir-1287	1287	p1@PYROXD2	ENST00000370575.4	7
hsa-miR-628-5p	5p	MIMAT0004809	AUGCUGACAUAUUUACUAGAGG	UGCUGA	22	Yes	Mature_miRNA	canonical_conserved_miRNA	hsa-mir-628	MI0003642	AUAGCUGUUGUGUCACUUCCUCAUGCUGACAUAUUUACUAGAGGGUAAAAUUAAUAACCUUCUAGUAAGAGUGGCAGUCGAAGGGAAGGGCUCAU	chr15:55372940-55373034(-)	MIPF0000529	mir-628	628	p1@CCPG1,p1@DYX1C1-CCPG1,p1@DYX1C1	ENST00000425574.3	7
hsa-miR-449b-5p	5p	MIMAT0003327	AGGCAGUGUAUUGUUAGCUGGC	GGCAGU	22	Yes	Mature_miRNA	canonical_conserved_miRNA	hsa-mir-449b	MI0003673	UGACCUGAAUCAGGUAGGCAGUGUAUUGUUAGCUGGCUGCUUGGGUCAAGUCAGCAGCCACAACUACCCUGCCACUUGCUUCUGGAUAAAUUCUUCU	chr5:55170646-55170742(-)	MIPF0000133	mir-449	449a,449b,449c	p@chr5:54472341..54472349,-	curation	7
hsa-miR-130a-5p	5p	MIMAT0004593	GCUCUUUUCACAUUGUGCUACU	CUCUUU	22	Yes	Star_miRNA	canonical_conserved_miRNA	hsa-mir-130a	MI0000448	UGCUGCUGGCCAGAGCUCUUUUCACAUUGUGCUACUGUCUGCACCUGUCACUAGCAGUGCAAUGUUAAAAGGGCAUUGGCCGUGUAGUG	chr11:57641198-57641286(+)	MIPF0000034	mir-130	130a	p1@ENST00000530595,p1@uc001nkt.1	ENST00000530595.1	7
hsa-miR-26a-2-3p	3p	MIMAT0004681	CCUAUUCUUGAUUACUUGUUUC	CUAUUC	22	Yes	Star_miRNA	canonical_conserved_miRNA	hsa-mir-26a-2	MI0000750	GGCUGUGGCUGGAUUCAAGUAAUCCAGGAUAGGCUGUUUCCAUCUGUGAGGCCUAUUCUUGAUUACUUGUUUCUGGAGGCAGCU	chr12:57824609-57824692(-)	MIPF0000043	mir-26	26a-2	p1@CTDSP2	ENST00000548823.1	7
hsa-miR-146b-3p	3p	MIMAT0004766	GCCCUGUGGACUCAGUUCUGGU	CCCUGU	22	Yes	Star_miRNA	canonical_conserved_miRNA	hsa-mir-146b	MI0003129	CCUGGCACUGAGAACUGAAUUCCAUAGGCUGUGAGCUCUAGCAAUGCCCUGUGGACUCAGUUCUGGUGCCCGG	chr10:102436512-102436584(+)	MIPF0000103	mir-146	146b	p@chr10:104195519..104195534,+	curation	7
hsa-miR-216a-3p	3p	MIMAT0022844	UCACAGUGGUCUCUGGGAUUAU	CACAGU	22	Yes	Star_miRNA	canonical_conserved_miRNA	hsa-mir-216a	MI0000292	GAUGGCUGUGAGUUGGCUUAAUCUCAGCUGGCAACUGUGAGAUGUUCAUACAAUCCCUCACAGUGGUCUCUGGGAUUAUGCUAAACAGAGCAAUUUCCUAGCCCUCACGA	chr2:55988950-55989059(-)	MIPF0000054	mir-216	216a,217	p1@MIR216A	ENST00000446139.1	7
hsa-miR-431-3p	3p	MIMAT0004757	CAGGUCGUCUUGCAGGGCUUCU	AGGUCG	22	Yes	Star_miRNA	canonical_conserved_miRNA	hsa-mir-431	MI0001721	UCCUGCUUGUCCUGCGAGGUGUCUUGCAGGCCGUCAUGCAGGCCACACUGACGGUAACGUUGCAGGUCGUCUUGCAGGGCUUCUCGCAAGACGACAUCCUCAUCACCAACGACG	chr14:100881007-100881120(+)	MIPF0000142	mir-431	127,136,337,431,433,493,432,665	p1@MEG3	Gtl2-Dio3	7
hsa-miR-129-1-3p	3p	MIMAT0004548	AAGCCCUUACCCCAAAAAGUAU	AGCCCU	22	Yes	Star_miRNA	canonical_conserved_miRNA	hsa-mir-129-1	MI0000252	GGAUCUUUUUGCGGUCUGGGCUUGCUGUUCCUCUCAACAGUAGUCAGGAAGCCCUUACCCCAAAAAGUAUCU	chr7:128207872-128207943(+)	MIPF0000073	mir-129	129-1	p@chr7:127807707..127807735,+	curation	7
hsa-miR-99a-3p	3p	MIMAT0004511	CAAGCUCGCUUCUAUGGGUCUG	AAGCUC	22	Yes	Star_miRNA	canonical_conserved_miRNA	hsa-mir-99a	MI0000101	CCCAUUGGCAUAAACCCGUAGAUCCGAUCUUGUGGUGAAGUGGACCGCACAAGCUCGCUUCUAUGGGUCUGUGUCAGUGUG	chr21:16539089-16539169(+)	MIPF0000033	mir-10	let7c,99a	p1@LINC00478	ENST00000418813.2	7
hsa-miR-671-3p	3p	MIMAT0004819	UCCGGUUCUCAGGGCUCCACC	CCGGUU	21	Yes	Mature_miRNA	canonical_conserved_miRNA	hsa-mir-671	MI0003760	GCAGGUGAACUGGCAGGCCAGGAAGAGGAGGAAGCCCUGGAGGGGCUGGAGGUGAUGGAUGUUUUCCUCCGGUUCUCAGGGCUCCACCUCUUUCGGGCCGUAGAGCCAGGGCUGGUGC	chr7:151238421-151238538(+)	MIPF0000358	mir-671	671	p1@CHPF2	NM_019015	7
hsa-miR-12135	5p	MIMAT0049031	UAAAGGUUUGUUUGUAAA	AAAGGU	18	NO	-	non-canonical_miRNA	hsa-mir-12135	MI0039739	UGUGGAUAUUCUUUUUUGAUACUACAGCAAAACUCAGCAAGUUGUAGUUUUUUAAAGGUUUGUUUGUAAA	chr15:73299910-73299979(+)	-	-	12135	Unknown	Unknown	7
hsa-miR-589-3p	3p	MIMAT0003256	UCAGAACAAAUGCCGGUUCCCAGA	CAGAAC	24	Yes	Star_miRNA	canonical_conserved_miRNA	hsa-mir-589	MI0003599	UCCAGCCUGUGCCCAGCAGCCCCUGAGAACCACGUCUGCUCUGAGCUGGGUACUGCCUGUUCAGAACAAAUGCCGGUUCCCAGACGCUGCCAGCUGGCC	chr7:5495819-5495917(-)	MIPF0000496	mir-589	589	p1@FBXL18	ENST00000382368.3	6
hsa-miR-7705	5p	MIMAT0030020	AAUAGCUCAGAAUGUCAGUUCUG	AUAGCU	23	NO	-	non-canonical_miRNA	hsa-mir-7705	MI0025241	AAUAGCUCAGAAUGUCAGUUCUGUUUUAAGUAACAGAAUUGAUAACUGAGCAAGGAA	chr8:100702968-100703024(-)	-	-	7705	p1@PABPC1	NM_002568	6
hsa-miR-10527-5p	5p	MIMAT0041997	AAAGCAAAUGUUGGGUGAACGGC	AAGCAA	23	NO	-	non-canonical_miRNA	hsa-mir-10527	MI0033674	AAAGCAAAUGUUGGGUGAACGGCUGUUUCCUCUUAUUCAAGCCAUGCACCUUACUCUUGCUGGUA	chr12:63823663-63823727(+)	-	-	10527	Unknown	Unknown	6
hsa-miR-6516-5p	5p	MIMAT0030417	UUUGCAGUAACAGGUGUGAGCA	UUGCAG	22	Yes	-	non-canonical_miRNA	hsa-mir-6516	MI0025513	UGGGUUUUGAAUUUGCAGUAACAGGUGUGAGCAUUCUAGCAGCAGUUUGAUGAUCAUGUAUGAUACUGCAAACAGGACCUA	chr17:77089417-77089497(+)	MIPF0001672	mir-6516	6516	p1@LINC00338,p2@SEC14L1	ENST00000561721.2	6
hsa-miR-2110	5p	MIMAT0010133	UUGGGGAAACGGCCGCUGAGUG	UGGGGA	22	NO	-	non-canonical_miRNA	hsa-mir-2110	MI0010629	CAGGGGUUUGGGGAAACGGCCGCUGAGUGAGGCGUCGGCUGUGUUUCUCACCGCGGUCUUUUCCUCCCACUCUUG	chr10:114174105-114174179(-)	MIPF0001399	mir-2110	2110	p1@C10orf118	ENST00000369285.3	6
hsa-miR-202-5p	5p	MIMAT0002810	UUCCUAUGCAUAUACUUCUUUG	UCCUAU	22	Yes	Mature_miRNA	canonical_conserved_miRNA	hsa-mir-202	MI0003130	CGCCUCAGAGCCGCCCGCCGUUCCUUUUUCCUAUGCAUAUACUUCUUUGAGGAUCUGGCCUAAAGAGGUAUAGGGCAUGGGAAAACGGGGCGGUCGGGUCCUCCCCAGCG	chr10:133247511-133247620(-)	MIPF0000121	mir-202	202	p1@ENST00000300167,p1@ENST00000553459	ENST00000300167.6	6
hsa-let-7b-3p	3p	MIMAT0004482	CUAUACAACCUACUGCCUUCCC	UAUACA	22	Yes	Star_miRNA	canonical_conserved_miRNA	hsa-let-7b	MI0000063	CGGGGUGAGGUAGUAGGUUGUGUGGUUUCAGGGCAGUGAUGUUGCCCCUCGGAAGAUAACUAUACAACCUACUGCCUUCCCUG	chr22:46113686-46113768(+)	MIPF0000002	let-7	let7a-3,let7b,4763	p2@MIRLET7BHG,p4@MIR4763	NR_027033	6
hsa-miR-17-3p	3p	MIMAT0000071	ACUGCAGUGAAGGCACUUGUAG	CUGCAG	22	Yes	Star_miRNA	canonical_conserved_miRNA	hsa-mir-17	MI0000071	GUCAGAAUAAUGUCAAAGUGCUUACAGUGCAGGUAGUGAUAUGUGCAUCUACUGCAGUGAAGGCACUUGUAGCAUUAUGGUGAC	chr13:91350605-91350688(+)	MIPF0000001	mir-17	17,18a,19a,19b-1,20a,92a-1	p1@MIR17HG	NR_027349	6
hsa-miR-187-3p	3p	MIMAT0000262	UCGUGUCUUGUGUUGCAGCCGG	CGUGUC	22	Yes	Mature_miRNA	canonical_conserved_miRNA	hsa-mir-187	MI0000274	GGUCGGGCUCACCAUGACACAGUGUGAGACCUCGGGCUACAACACAGGACCCGGGCGCUGCUCUGACCCCUCGUGUCUUGUGUUGCAGCCGGAGGGACGCAGGUCCGCA	chr18:35904818-35904926(-)	MIPF0000078	mir-187	187	p@chr18:33530510..33530523,-	curation	6
hsa-miR-624-5p	5p	MIMAT0003293	UAGUACCAGUACCUUGUGUUCA	AGUACC	22	Yes	Mature_miRNA	canonical_conserved_miRNA	hsa-mir-624	MI0003638	AAUGCUGUUUCAAGGUAGUACCAGUACCUUGUGUUCAGUGGAACCAAGGUAAACACAAGGUAUUGGUAUUACCUUGAGAUAGCAUUACACCUAAGUG	chr14:31014646-31014742(-)	MIPF0000523	mir-624	624	p1@STRN3	ENST00000357479.5	6
hsa-miR-181c-5p	5p	MIMAT0000258	AACAUUCAACCUGUCGGUGAGU	ACAUUC	22	Yes	Mature_miRNA	canonical_conserved_miRNA	hsa-mir-181c	MI0000271	CGGAAAAUUUGCCAAGGGUUUGGGGGAACAUUCAACCUGUCGGUGAGUUUGGGCAGCUCAGGCAAACCAUCGACCGUUGAGUGGACCCUGAGGCCUGGAAUUGCCAUCCU	chr19:13874699-13874808(+)	MIPF0000007	mir-181	181c,181d	p@chr19:13976011..13976059,+	ENST00000591161.1	6
hsa-miR-362-3p	3p	MIMAT0004683	AACACACCUAUUCAAGGAUUCA	ACACAC	22	Yes	Star_miRNA	canonical_conserved_miRNA	hsa-mir-362	MI0000762	CUUGAAUCCUUGGAACCUAGGUGUGAGUGCUAUUUCAGUGCAACACACCUAUUCAAGGAUUCAAA	chrX:50008964-50009028(+)	MIPF0000209	mir-362	188,362,500a,501,502,532,660,500b	p1@CLCN5	ENST00000376091.3	6
hsa-miR-34a-3p	3p	MIMAT0004557	CAAUCAGCAAGUAUACUGCCCU	AAUCAG	22	Yes	Star_miRNA	canonical_conserved_miRNA	hsa-mir-34a	MI0000268	GGCCAGCUGUGAGUGUUUCUUUGGCAGUGUCUUAGCUGGUUGUUGUGAGCAAUAGUAAGGAAGCAAUCAGCAAGUAUACUGCCCUAGAAGUGCUGCACGUUGUGGGGCCC	chr1:9151668-9151777(-)	MIPF0000039	mir-34	34a	p@chr1:9222986..9223005,-	curation	6
hsa-miR-147b-3p	3p	MIMAT0004928	GUGUGCGGAAAUGCUUCUGCU	UGUGCG	21	Yes	Mature_miRNA	canonical_conserved_miRNA	hsa-mir-147b	MI0005544	UAUAAAUCUAGUGGAAACAUUUCUGCACAAACUAGAUUCUGGACACCAGUGUGCGGAAAUGCUUCUGCUACAUUUUUAGG	chr15:45433050-45433129(+)	MIPF0000105	mir-147	147b	p1@C15orf48	ENST00000344300.3	6
hsa-miR-664a-5p	5p	MIMAT0005948	ACUGGCUAGGGAAAAUGAUUGGAU	CUGGCU	24	Yes	-	non-canonical_miRNA	hsa-mir-664a	MI0006442	GAACAUUGAAACUGGCUAGGGAAAAUGAUUGGAUAGAAACUAUUAUUCUAUUCAUUUAUCCCCAGCCUACAAAAUGAAAAAA	chr1:220200538-220200619(-)	MIPF0000300	mir-664	664a	p1@RAB3GAP2	ENST00000478976.1	5
hsa-miR-4787-3p	3p	MIMAT0019957	GAUGCGCCGCCCACUGCCCCGCGC	AUGCGC	24	Yes	-	non-canonical_miRNA	hsa-mir-4787	MI0017434	CGGUCCAGACGUGGCGGGGGUGGCGGCGGCAUCCCGGACGGCCUGUGAGGGAUGCGCCGCCCACUGCCCCGCGCCGCCUGACCG	chr3:50675080-50675163(+)	-	-	4787	p1@MIR4787	NM_004947	5
hsa-miR-2277-5p	5p	MIMAT0017352	AGCGCGGGCUGAGCGCUGCCAGUC	GCGCGG	24	Yes	Mature_miRNA	canonical_hsa-specific_miRNA	hsa-mir-2277	MI0011284	GUGCUUCCUGCGGGCUGAGCGCGGGCUGAGCGCUGCCAGUCAGCGCUCACAUUAAGGCUGACAGCGCCCUGCCUGGCUCGGCCGGCGAAGCUC	chr5:93620696-93620788(-)	-	-	2277	p1@FAM172A	ENST00000395965.3	5
hsa-miR-767-5p	5p	MIMAT0003882	UGCACCAUGGUUGUCUGAGCAUG	GCACCA	23	Yes	-	non-canonical_miRNA	hsa-mir-767	MI0003763	GCUUUUAUAUUGUAGGUUUUUGCUCAUGCACCAUGGUUGUCUGAGCAUGCAGCAUGCUUGUCUGCUCAUACCCCAUGGUUUCUGAGCAGGAACCUUCAUUGUCUACUGC	chrX:152393421-152393529(-)	MIPF0000552	mir-767	105-1,105-2,767	p1@GABRA3	ENST00000370314.4	5
hsa-miR-3614-5p	5p	MIMAT0017992	CCACUUGGAUCUGAAGGCUGCCC	CACUUG	23	Yes	Mature_miRNA	canonical_hsa-specific_miRNA	hsa-mir-3614	MI0016004	GGUUCUGUCUUGGGCCACUUGGAUCUGAAGGCUGCCCCUUUGCUCUCUGGGGUAGCCUUCAGAUCUUGGUGUUUUGAAUUCUUACU	chr17:56891270-56891355(-)	-	-	3614	p1@TRIM25	NM_005082	5
hsa-miR-365a-5p	5p	MIMAT0009199	AGGGACUUUUGGGGGCAGAUGUG	GGGACU	23	Yes	Star_miRNA	canonical_conserved_miRNA	hsa-mir-365a	MI0000767	ACCGCAGGGAAAAUGAGGGACUUUUGGGGGCAGAUGUGUUUCCAUUCCACUAUCAUAAUGCCCCUAAAAAUCCUUAUUGCUCUUGCA	chr16:14309285-14309371(+)	MIPF0000061	mir-365	365a,193b	p@chr16:14396121..14396145,+	XR_109259	5
hsa-miR-4510	5p	MIMAT0019047	UGAGGGAGUAGGAUGUAUGGUU	GAGGGA	22	NO	-	non-canonical_miRNA	hsa-mir-4510	MI0016876	GUGUAUGUGAGGGAGUAGGAUGUAUGGUUGUUAGAUAGACAACUACAAUCUUUUCUCACAACAGACAG	chr15:35926856-35926923(+)	MIPF0001467	mir-4510	4510	Unknown	Unknown	5
hsa-miR-629-3p	3p	MIMAT0003298	GUUCUCCCAACGUAAGCCCAGC	UUCUCC	22	Yes	Star_miRNA	canonical_hsa-specific_miRNA	hsa-mir-629	MI0003643	UCCCUUUCCCAGGGGAGGGGCUGGGUUUACGUUGGGAGAACUUUUACGGUGAACCAGGAGGUUCUCCCAACGUAAGCCCAGCCCCUCCCCUCUGCCU	chr15:70079372-70079468(-)	MIPF0001555	mir-629	629	p1@TLE3	NM_020908	5
hsa-miR-942-5p	5p	MIMAT0004985	UCUUCUCUGUUUUGGCCAUGUG	CUUCUC	22	Yes	Mature_miRNA	canonical_hsa-specific_miRNA	hsa-mir-942	MI0005767	AUUAGGAGAGUAUCUUCUCUGUUUUGGCCAUGUGUGUACUCACAGCCCCUCACACAUGGCCGAAACAGAGAAGUUACUUUCCUAAU	chr1:117094643-117094728(+)	MIPF0000511	mir-942	942	p1@TTF2	NM_003594	5
hsa-miR-1278	5p	MIMAT0005936	UAGUACUGUGCAUAUCAUCUAU	AGUACU	22	NO	Mature_miRNA	canonical_hsa-specific_miRNA	hsa-mir-1278	MI0006425	AUUUGCUCAUAGAUGAUAUGCAUAGUACUCCCAGAACUCAUUAAGUUGGUAGUACUGUGCAUAUCAUCUAUGAGCGAAUAG	chr1:193136503-193136583(+)	MIPF0000591	mir-1278	1278	p1@CDC73	ENST00000367435.3	5
hsa-miR-509-3-5p	5p	MIMAT0004975	UACUGCAGACGUGGCAAUCAUG	ACUGCA	22	Yes	Star_miRNA	canonical_hsa-specific_miRNA	hsa-mir-509-3	MI0005717	GUGGUACCCUACUGCAGACGUGGCAAUCAUGUAUAAUUAAAAAUGAUUGGUACGUCUGUGGGUAGAGUACUGCAU	chrX:147259652-147259726(-)	MIPF0000130	mir-506	509-1,509-2,509-3,514b	p@chrX:146413659..146413673,-	curation	5
hsa-miR-4677-5p	5p	MIMAT0019760	UUGUUCUUUGGUCUUUCAGCCA	UGUUCU	22	Yes	Star_miRNA	canonical_conserved_miRNA	hsa-mir-4677	MI0017308	GCAAAGCAGCAAUUGUUCUUUGGUCUUUCAGCCAUGACCUGACCUUCUGUCUGUGAGACCAAAGAACUACUUUGCUUGGC	chr1:243346176-243346255(+)	MIPF0001848	mir-4677	4677	p1@SDCCAG8	ENST00000366541.3	5
hsa-let-7f-2-3p	3p	MIMAT0004487	CUAUACAGUCUACUGUCUUUCC	UAUACA	22	Yes	Star_miRNA	canonical_conserved_miRNA	hsa-let-7f-2	MI0000068	UGUGGGAUGAGGUAGUAGAUUGUAUAGUUUUAGGGUCAUACCCCAUCUUGGAGAUAACUAUACAGUCUACUGUCUUUCCCACG	chrX:53557192-53557274(-)	MIPF0000002	let-7	let7f-2,98	p1@HUWE1	ENST00000342160.3	5
hsa-miR-23a-5p	5p	MIMAT0004496	GGGGUUCCUGGGGAUGGGAUUU	GGGUUC	22	Yes	Star_miRNA	canonical_conserved_miRNA	hsa-mir-23a	MI0000079	GGCCGGCUGGGGUUCCUGGGGAUGGGAUUUGCUUCCUGUCACAAAUCACAUUGCCAGGGAUUUCCAACCGACC	chr19:13836587-13836659(-)	MIPF0000027	mir-23	23a,24-2,27a	p@chr19:13953708..13953767,-	curation	5
hsa-miR-505-5p	5p	MIMAT0004776	GGGAGCCAGGAAGUAUUGAUGU	GGAGCC	22	Yes	Mature_miRNA	canonical_conserved_miRNA	hsa-mir-505	MI0003190	GAUGCACCCAGUGGGGGAGCCAGGAAGUAUUGAUGUUUCUGCCAGUUUAGCGUCAACACUUGCUGGUUUCCUCUCUGGAGCAUC	chrX:139924148-139924231(-)	MIPF0000217	mir-505	505	p1@ATP11C	ENST00000370557.1	5
hsa-miR-24-1-5p	5p	MIMAT0000079	UGCCUACUGAGCUGAUAUCAGU	GCCUAC	22	Yes	Star_miRNA	canonical_conserved_miRNA	hsa-mir-24-1	MI0000080	CUCCGGUGCCUACUGAGCUGAUAUCAGUUCUCAUUUUACACACUGGCUCAGUUCAGCAGGAACAGGAG	chr9:95086021-95086088(+)	MIPF0000041	mir-24	24-1,23b,27b,3074	p1@C9orf3	ENST00000471978.1	5
hsa-miR-190b-5p	5p	MIMAT0004929	UGAUAUGUUUGAUAUUGGGUUG	GAUAUG	22	Yes	Mature_miRNA	canonical_conserved_miRNA	hsa-mir-190b	MI0005545	UGCUUCUGUGUGAUAUGUUUGAUAUUGGGUUGUUUAAUUAGGAACCAACUAAAUGUCAAACAUAUUCUUACAGCAGCAG	chr1:154193665-154193743(-)	MIPF0000076	mir-190	190b	p15@TPM3	ENST00000515609.1	5
hsa-miR-32-3p	3p	MIMAT0004505	CAAUUUAGUGUGUGUGAUAUUU	AAUUUA	22	Yes	Star_miRNA	canonical_conserved_miRNA	hsa-mir-32	MI0000090	GGAGAUAUUGCACAUUACUAAGUUGCAUGUUGUCACGGCCUCAAUGCAAUUUAGUGUGUGUGAUAUUUUC	chr9:109046229-109046298(-)	MIPF0000069	mir-32	32	p1@C9orf5	NM_032012	5
hsa-miR-100-3p	3p	MIMAT0004512	CAAGCUUGUAUCUAUAGGUAUG	AAGCUU	22	Yes	Star_miRNA	canonical_conserved_miRNA	hsa-mir-100	MI0000102	CCUGUUGCCACAAACCCGUAGAUCCGAACUUGUGGUAUUAGUCCGCACAAGCUUGUAUCUAUAGGUAUGUGUCUGUUAGG	chr11:122152229-122152308(-)	MIPF0000033	mir-10	let7a-2,100,10526	p2@ENST00000533109	NR_024430	5
hsa-miR-4433b-5p	5p	MIMAT0030413	AUGUCCCACCCCCACUCCUGU	UGUCCC	21	NO	-	non-canonical_miRNA	hsa-mir-4433b	MI0025511	UGUGUUCCCUAUCCUCCUUAUGUCCCACCCCCACUCCUGUUUGAAUAUUUCACCAGAAACAGGAGUGGGGGGUGGGACGUAAGGAGGAUGGGGGAAAGAACA	chr2:64340747-64340848(-)	MIPF0001826	mir-4433	4433a,4433b	p1@ENST00000424119	ENST00000424119.1	5
hsa-miR-548ay-5p	5p	MIMAT0025452	AAAAGUAAUUGUGGUUUUUGC	AAAGUA	21	Yes	-	non-canonical_miRNA	hsa-mir-548ay	MI0022210	AGAAGAUGCUUACUACUAGGUUGGUGCAAAAGUAAUUGUGGUUUUUGCAUUUAAAGUAAUGGCCAAAACCGCGAUUACUCUUGCACGAACCUAACGGUAACACUUCU	chr3:32506283-32506389(-)	MIPF0000317	mir-548	548ay	Unknown	Unknown	5
hsa-miR-181b-3p	3p	MIMAT0022692	CUCACUGAACAAUGAAUGCAA	UCACUG	21	Yes	Star_miRNA	canonical_conserved_miRNA	hsa-mir-181b-1	MI0000270	CCUGUGCAGAGAUUAUUUUUUAAAAGGUCACAAUCAACAUUCAUUGCUGUCGGUGGGUUGAACUGUGUGGACAAGCUCACUGAACAAUGAAUGCAACUGUGGCCCCGCUU	chr1:198858873-198858982(-)	MIPF0000007	mir-181	181b-1,181a-1	p1@LOC100131234	NR_040073	5
hsa-miR-25-5p	5p	MIMAT0004498	AGGCGGAGACUUGGGCAAUUG	GGCGGA	21	Yes	Star_miRNA	canonical_conserved_miRNA	hsa-mir-25	MI0000082	GGCCAGUGUUGAGAGGCGGAGACUUGGGCAAUUGCUGGACGCUGCCCUGGGCAUUGCACUUGUCUCGGUCUGACAGUGCCGGCC	chr7:100093560-100093643(-)	MIPF0000013	mir-25	25,93,106b	p1@MCM7	ENST00000489841.1	5
hsa-miR-1185-5p	5p	MIMAT0005798	AGAGGAUACCCUUUGUAUGUU	GAGGAU	21	Yes	Mature_miRNA	canonical_conserved_miRNA	hsa-mir-1185-1	MI0003844	UUUGGUACUUGAAGAGAGGAUACCCUUUGUAUGUUCACUUGAUUAAUGGCGAAUAUACAGGGGGAGACUCUUAUUUGCGUAUCAAA	chr14:101042977-101043062(+)	MIPF0000018	mir-154	134,154,299,376c,369,376a-1,377,379,380,381,382,323a,329-1,329-2,409,412,410,376b,485,487a,494,495,496,539,544a,376a-2,487b,411,654,655,656,758,668,1185-2,1185-1,300,541,889,543,1197,1193,323b	p1@MEG3	Gtl2-Dio3	5
hsa-miR-337-5p	5p	MIMAT0004695	GAACGGCUUCAUACAGGAGUU	AACGGC	21	Yes	Star_miRNA	canonical_conserved_miRNA	hsa-mir-337	MI0000806	GUAGUCAGUAGUUGGGGGGUGGGAACGGCUUCAUACAGGAGUUGAUGCACAGUUAUCCAGCUCCUAUAUGAUGCCUUUCUUCAUCCCCUUCAA	chr14:100874493-100874585(+)	MIPF0000195	mir-337	127,136,337,431,433,493,432,665	p1@MEG3	Gtl2-Dio3	5
hsa-miR-760	5p	MIMAT0004957	CGGCUCUGGGUCUGUGGGGA	GGCUCU	20	NO	Mature_miRNA	canonical_conserved_miRNA	hsa-mir-760	MI0005567	GGCGCGUCGCCCCCCUCAGUCCACCAGAGCCCGGAUACCUCAGAAAUUCGGCUCUGGGUCUGUGGGGAGCGAAAUGCAAC	chr1:93846832-93846911(+)	MIPF0000395	mir-760	760	p@chr1:94311760..94311797,+	curation	5
hsa-miR-500b-5p	5p	MIMAT0016925	AAUCCUUGCUACCUGGGU	AUCCUU	18	Yes	Mature_miRNA	canonical_conserved_miRNA	hsa-mir-500b	MI0015903	CCCCCUCUCUAAUCCUUGCUACCUGGGUGAGAGUGCUUUCUGAAUGCAGUGCACCCAGGCAAGGAUUCUGCAAGGGGGA	chrX:50010672-50010750(+)	MIPF0000139	mir-500	188,362,500a,501,502,532,660,500b	p1@CLCN5	ENST00000376091.3	5
hsa-miR-4508	5p	MIMAT0019045	GCGGGGCUGGGCGCGCG	CGGGGC	17	NO	-	non-canonical_miRNA	hsa-mir-4508	MI0016872	AGGACCCAGCGGGGCUGGGCGCGCGGAGCAGCGCUGGGUGCAGCGCCUGCGCCGGCAGCUGCAAGGGCCG	chr15:23562062-23562131(-)	-	-	4508	Unknown	Unknown	5
hsa-miR-548t-3p	3p	MIMAT0022730	AAAAACCACAAUUACUUUUGCACCA	AAAACC	25	Yes	-	non-canonical_miRNA	hsa-mir-548t	MI0014164	AGGGUGGUGCAAAAGUGAUCGUGGUUUUUGCAAUUUUUUAAUGACAAAAACCACAAUUACUUUUGCACCAACCU	chr4:173268160-173268233(+)	MIPF0000317	mir-548	548t	p1@GALNT7	ENST00000512285.1	4
hsa-miR-548aa	5p	MIMAT0018447	AAAAACCACAAUUACUUUUGCACCA	AAAACC	25	NO	-	non-canonical_miRNA	hsa-mir-548aa-2	MI0016690	UUUUAUUAGGUUGGUGCAAAAGAAACUGUGGUUUUUGCCAUUACUUUCAAUGGCAAAAACCACAAUUACUUUUGCACCAACCUAAAUCUUCCCUCUC	chr17:67471489-67471585(+)	MIPF0000317	mir-548	548aa-2	p1@PITPNC1	NM_181671	4
hsa-miR-1255a	5p	MIMAT0005906	AGGAUGAGCAAAGAAAGUAGAUU	GGAUGA	23	NO	-	non-canonical_miRNA	hsa-mir-1255a	MI0006389	AUUGGAAAUCCUUUGAGUUGCUUCUCAAGGAUGAGCAAAGAAAGUAGAUUUUUUAGAUUCUAAAGAAACUAUCUUCUUUGCUCAUCCUUGAGAAGCAACUCCUUAUCCAUUAA	chr4:101330302-101330414(-)	MIPF0000506	mir-1255	1255a	p1@PPP3CA	ENST00000394854.3	4
hsa-miR-6511b-3p	3p	MIMAT0025848	CCUCACCACCCCUUCUGCCUGCA	CUCACC	23	Yes	-	non-canonical_miRNA	hsa-mir-6511b-2	MI0023431	GGGGCCUGCAGGCAGAAGUGGGGCUGACAGGGCAGAGGGUUGCGCCCCCUCACCACCCCUUCUGCCUGCAG	chr16:15134075-15134145(-)	MIPF0001382	mir-6511	6511b-2	p1@PKD1P6	ENST00000343738.6	4
hsa-miR-1304-5p	5p	MIMAT0005892	UUUGAGGCUACAGUGAGAUGUG	UUGAGG	22	Yes	-	non-canonical_miRNA	hsa-mir-1304	MI0006371	AAACACUUGAGCCCAGCGGUUUGAGGCUACAGUGAGAUGUGAUCCUGCCACAUCUCACUGUAGCCUCGAACCCCUGGGCUCAAGUGAUUCA	chr11:93733674-93733764(-)	MIPF0001064	mir-1304	1304	p1@TAF1D	ENST00000526015.1	4
hsa-miR-4473	5p	MIMAT0019000	CUAGUGCUCUCCGUUACAAGUA	UAGUGC	22	NO	-	non-canonical_miRNA	hsa-mir-4473	MI0016825	AAGGAACAGGGGACACUUGUAAUGGAGAACACUAAGCUAUGGACUGCUAUGGACUGCUAGUGCUCUCCGUUACAAGUAUCCCCUGUUACCU	chr9:20411148-20411238(-)	-	-	4473	p1@MLLT3	NM_004529	4
hsa-miR-1293	5p	MIMAT0005883	UGGGUGGUCUGGAGAUUUGUGC	GGGUGG	22	NO	-	non-canonical_miRNA	hsa-mir-1293	MI0006355	AGGUUGUUCUGGGUGGUCUGGAGAUUUGUGCAGCUUGUACCUGCACAAAUCUCCGGACCACUUAGUCUUUA	chr12:50234142-50234212(-)	MIPF0000691	mir-1293	1293	p2@LIMA1	ENST00000394943.3	4
hsa-miR-1306-5p	5p	MIMAT0022726	CCACCUCCCCUGCAAACGUCCA	CACCUC	22	Yes	-	non-canonical_miRNA	hsa-mir-1306	MI0006443	GUGAGCAGUCUCCACCACCUCCCCUGCAAACGUCCAGUGGUGCAGAGGUAAUGGACGUUGGCUCUGGUGGUGAUGGACAGUCCGA	chr22:20086058-20086142(+)	MIPF0000531	mir-1306	1306,3618	p1@DGCR8	NM_022720	4
hsa-miR-3129-3p	3p	MIMAT0019202	AAACUAAUCUCUACACUGCUGC	AACUAA	22	Yes	-	non-canonical_miRNA	hsa-mir-3129	MI0014146	GUACUUGGGCAGUAGUGUAGAGAUUGGUUUGCCUGUUAAUGAAUUCAAACUAAUCUCUACACUGCUGCCCAAGAGC	chr2:189133036-189133111(-)	MIPF0001458	mir-3129	3129	p1@COL5A2	NM_000393	4
hsa-miR-548n	5p	MIMAT0005916	CAAAAGUAAUUGUGGAUUUUGU	AAAAGU	22	NO	-	non-canonical_miRNA	hsa-mir-548n	MI0006399	AGGUUGGUGCAAAAGUAAUUGUGGAUUUUGUCGUUAAAAAUAGCAAAACCCGCAAUUACUUUUGCACCAACCUAA	chr7:34940760-34940834(-)	MIPF0000317	mir-548	548n	p@chr7:35077046..35077137,-	NM_015283	4
hsa-miR-548ay-3p	3p	MIMAT0025453	CAAAACCGCGAUUACUCUUGCA	AAAACC	22	Yes	-	non-canonical_miRNA	hsa-mir-548ay	MI0022210	AGAAGAUGCUUACUACUAGGUUGGUGCAAAAGUAAUUGUGGUUUUUGCAUUUAAAGUAAUGGCCAAAACCGCGAUUACUCUUGCACGAACCUAACGGUAACACUUCU	chr3:32506283-32506389(-)	MIPF0000317	mir-548	548ay	Unknown	Unknown	4
hsa-miR-487a-5p	5p	MIMAT0026559	GUGGUUAUCCCUGCUGUGUUCG	UGGUUA	22	Yes	Mature_miRNA	canonical_conserved_miRNA	hsa-mir-487a	MI0002471	GGUACUUGAAGAGUGGUUAUCCCUGCUGUGUUCGCUUAAUUUAUGACGAAUCAUACAGGGACAUCCAGUUUUUCAGUAUC	chr14:101052446-101052525(+)	MIPF0000018	mir-154	134,154,299,376c,369,376a-1,377,379,380,381,382,323a,329-1,329-2,409,412,410,376b,485,487a,494,495,496,539,544a,376a-2,487b,411,654,655,656,758,668,1185-2,1185-1,300,541,889,543,1197,1193,323b	p1@MEG3	Gtl2-Dio3	4
hsa-miR-98-3p	3p	MIMAT0022842	CUAUACAACUUACUACUUUCCC	UAUACA	22	Yes	Star_miRNA	canonical_conserved_miRNA	hsa-mir-98	MI0000100	AGGAUUCUGCUCAUGCCAGGGUGAGGUAGUAAGUUGUAUUGUUGUGGGGUAGGGAUAUUAGGCCCCAAUUAGAAGAUAACUAUACAACUUACUACUUUCCCUGGUGUGUGGCAUAUUCA	chrX:53556223-53556341(-)	MIPF0000002	let-7	let7f-2,98	p1@HUWE1	ENST00000342160.3	4
hsa-miR-370-5p	5p	MIMAT0026483	CAGGUCACGUCUCUGCAGUUAC	AGGUCA	22	Yes	Star_miRNA	canonical_conserved_miRNA	hsa-mir-370	MI0000778	AGACAGAGAAGCCAGGUCACGUCUCUGCAGUUACACAGCUCACGAGUGCCUGCUGGGGUGGAACCUGGUCUGUCU	chr14:100911139-100911213(+)	MIPF0000167	mir-370	370	p1@MEG3	Gtl2-Dio3	4
hsa-miR-483-5p	5p	MIMAT0004761	AAGACGGGAGGAAAGAAGGGAG	AGACGG	22	Yes	Mature_miRNA	canonical_conserved_miRNA	hsa-mir-483	MI0002467	GAGGGGGAAGACGGGAGGAAAGAAGGGAGUGGUUCCAUCACGCCUCCUCACUCCUCUCCUCCCGUCUUCUCCUCUC	chr11:2134134-2134209(-)	MIPF0000180	mir-483	483	p1@IGF2	ENST00000416167.2	4
hsa-miR-216a-5p	5p	MIMAT0000273	UAAUCUCAGCUGGCAACUGUGA	AAUCUC	22	Yes	Mature_miRNA	canonical_conserved_miRNA	hsa-mir-216a	MI0000292	GAUGGCUGUGAGUUGGCUUAAUCUCAGCUGGCAACUGUGAGAUGUUCAUACAAUCCCUCACAGUGGUCUCUGGGAUUAUGCUAAACAGAGCAAUUUCCUAGCCCUCACGA	chr2:55988950-55989059(-)	MIPF0000054	mir-216	216a,217	p1@MIR216A	ENST00000446139.1	4
hsa-miR-10395-3p	3p	MIMAT0041622	AUGUAUUCGUACUGUCUGAUG	UGUAUU	21	NO	-	non-canonical_miRNA	hsa-mir-10395	MI0033419	GUGAUGGAGAGCAAUACCCGGGGAUGACUGUGACCACAUUGGGAUGUAUUCGUACUGUCUGAUG	chr19:12703601-12703664(-)	-	-	10395	Unknown	Unknown	4
hsa-miR-1250-5p	5p	MIMAT0005902	ACGGUGCUGGAUGUGGCCUUU	CGGUGC	21	NO	-	non-canonical_miRNA	hsa-mir-1250	MI0006385	CUGUCCCGCUGGCCUGGCAGGUGACGGUGCUGGAUGUGGCCUUUUUGCCUUUUCUAAAGGCCACAUUUUCCAGCCCAUUCAACCUUCCAGAGCCCUCUGAAGUGGCCACAGGC	chr17:81133196-81133308(-)	MIPF0000696	mir-1250	338,657,1250,3065	p2@AATK	NM_001080395	4
hsa-miR-4433b-3p	3p	MIMAT0030414	CAGGAGUGGGGGGUGGGACGU	AGGAGU	21	NO	-	non-canonical_miRNA	hsa-mir-4433b	MI0025511	UGUGUUCCCUAUCCUCCUUAUGUCCCACCCCCACUCCUGUUUGAAUAUUUCACCAGAAACAGGAGUGGGGGGUGGGACGUAAGGAGGAUGGGGGAAAGAACA	chr2:64340747-64340848(-)	MIPF0001826	mir-4433	4433a,4433b	p1@ENST00000424119	ENST00000424119.1	4
hsa-miR-26b-3p	3p	MIMAT0004500	CCUGUUCUCCAUUACUUGGCU	CUGUUC	21	Yes	Star_miRNA	canonical_conserved_miRNA	hsa-mir-26b	MI0000084	CCGGGACCCAGUUCAAGUAAUUCAGGAUAGGUUGUGUGCUGUCCAGCCUGUUCUCCAUUACUUGGCUCGGGGACCGG	chr2:218402646-218402722(+)	MIPF0000043	mir-26	26b	p1@CTDSP1	NM_021198	4
hsa-miR-4326	5p	MIMAT0016888	UGUUCCUCUGUCUCCCAGAC	GUUCCU	20	NO	-	non-canonical_miRNA	hsa-mir-4326	MI0015866	GCUGCUCUGCUGUUCCUCUGUCUCCCAGACUCUGGGUGGAUGGAGCAGGUCGGGGGCCA	chr20:63286808-63286866(+)	-	-	4326	p1@ARFGAP1	NM_175609	4
hsa-miR-1268b	5p	MIMAT0018925	CGGGCGUGGUGGUGGGGGUG	GGGCGU	20	NO	-	non-canonical_miRNA	hsa-mir-1268b	MI0016748	ACCCGGGCGUGGUGGUGGGGGUGGGUGCCUGUAAUUCCAGCUAGUUGGGA	chr17:80098828-80098877(+)	-	-	1268b	p1@CCDC40	ENST00000397545.4	4
hsa-miR-4485-3p	3p	MIMAT0019019	UAACGGCCGCGGUACCCUAA	AACGGC	20	Yes	-	non-canonical_miRNA	hsa-mir-4485	MI0016846	AGAGGCACCGCCUGCCCAGUGACAUGCGUUUAACGGCCGCGGUACCCUAACUGUGCA	chr11:10508270-10508326(-)	-	-	4485	p1@MTRNR2L2,p1@MTRNR2L8	NM_001190702	4
hsa-miR-548ae-5p	5p	MIMAT0032115	AAAAGUAAUUGUGGUUUUUG	AAAGUA	20	Yes	-	non-canonical_miRNA	hsa-mir-548ae-2	MI0016780	UGUGCAAAAGUAAUUGUGGUUUUUGUCAUUUAAAAGUAAUGGCAAAAACUGCAAUUACUUUCACACC	chr5:58530043-58530109(-)	MIPF0000317	mir-548	548ae-2	Unknown	Unknown	4
hsa-miR-548ad-5p	5p	MIMAT0032114	AAAAGUAAUUGUGGUUUUUG	AAAGUA	20	Yes	-	non-canonical_miRNA	hsa-mir-548ad	MI0016770	CUGUUAGGUUGGUGCAAAAGUAAUUGUGGUUUUUGAAAGUAACUUGGCGAAAACGACAAUGACUUUUGCACCAAUCUAAUAC	chr2:35471405-35471486(+)	MIPF0000317	mir-548	548ad	Unknown	Unknown	4
hsa-miR-5701	5p	MIMAT0022494	UUAUUGUCACGUUCUGAUU	UAUUGU	19	NO	-	non-canonical_miRNA	hsa-mir-5701-3	MI0031522	GAUUGGACUUUAUUGUCACGUUCUGAUUGGUUAGCCUAAGACUUGUUCUGAUCCAAUCAGAACAUGAAAAUAACGUCCAAUC	chr15:21951242-21951323(+)	MIPF0001325	mir-5701	5701-3	Unknown	Unknown	4
hsa-miR-7976	5p	MIMAT0031179	UGCCCUGAGACUUUUGCUC	GCCCUG	19	NO	-	non-canonical_miRNA	hsa-mir-7976	MI0025752	UGCCCUGAGACUUUUGCUCUAAUAAUUUAUUCUAAUAAUAAUUUAGAUCAAAAGCCUCAGGGCAGA	chr3:127587111-127587176(-)	-	-	7976	p1@TPRA1	ENST00000393400.2	4
hsa-miR-1268a	5p	MIMAT0005922	CGGGCGUGGUGGUGGGGG	GGGCGU	18	NO	-	non-canonical_miRNA	hsa-mir-1268a	MI0006405	UAGCCGGGCGUGGUGGUGGGGGCCUGUGGUCCCAGCUACUUUGGAGGCUGAG	chr15:22225278-22225329(-)	MIPF0000946	mir-1268	1268a	Unknown	Unknown	4
hsa-miR-520g-3p	3p	MIMAT0002858	ACAAAGUGCUUCCCUUUAGAGUGU	CAAAGU	24	NO	Mature_miRNA	canonical_hsa-specific_miRNA	hsa-mir-520g	MI0003166	UCCCAUGCUGUGACCCUCUAGAGGAAGCACUUUCUGUUUGUUGUCUGAGAAAAAACAAAGUGCUUCCCUUUAGAGUGUUACCGUUUGGGA	chr19:53722166-53722255(+)	MIPF0000020	mir-515	512-1,512-2,498,520e,515-1,519e,520f,515-2,519c,520a,526b,519b,525,523,518f,520b,518b,526a-1,520c,518c,524,517a,519d,521-2,520d,517b,520g,516b-2,526a-2,518e,518a-1,518d,516b-1,518a-2,517c,520h,521-1,522,519a-1,527,516a-1,516a-2,519a-2,1323,1283-1,1283-2	Unknown	Unknown	3
hsa-miR-29b-1-5p	5p	MIMAT0004514	GCUGGUUUCAUAUGGUGGUUUAGA	CUGGUU	24	Yes	Star_miRNA	canonical_conserved_miRNA	hsa-mir-29b-1	MI0000105	CUUCAGGAAGCUGGUUUCAUAUGGUGGUUUAGAUUUAAAUAGUGAUUGUCUAGCACCAUUUGAAAUCAGUGUUCUUGGGGG	chr7:130877459-130877539(-)	MIPF0000009	mir-29	29a,29b-1	p@chr7:130597585..130597624,-	ENST00000432045.2	3
hsa-miR-874-5p	5p	MIMAT0026718	CGGCCCCACGCACCAGGGUAAGA	GGCCCC	23	Yes	Star_miRNA	canonical_conserved_miRNA	hsa-mir-874	MI0005532	UUAGCCCUGCGGCCCCACGCACCAGGGUAAGAGAGACUCUCGCUUCCUGCCCUGGCCCGAGGGACCGACUGGCUGGGC	chr5:137647572-137647649(-)	MIPF0000401	mir-874	874	p1@KLHL3	NM_017415	3
hsa-miR-134-3p	3p	MIMAT0026481	CCUGUGGGCCACCUAGUCACCAA	CUGUGG	23	Yes	Star_miRNA	canonical_conserved_miRNA	hsa-mir-134	MI0000474	CAGGGUGUGUGACUGGUUGACCAGAGGGGCAUGCACUGUGUUCACCCUGUGGGCCACCUAGUCACCAACCCUC	chr14:101054687-101054759(+)	MIPF0000112	mir-134	134,154,299,376c,369,376a-1,377,379,380,381,382,323a,329-1,329-2,409,412,410,376b,485,487a,494,495,496,539,544a,376a-2,487b,411,654,655,656,758,668,1185-2,1185-1,300,541,889,543,1197,1193,323b	p1@MEG3	Gtl2-Dio3	3
hsa-miR-1303	5p	MIMAT0005891	UUUAGAGACGGGGUCUUGCUCU	UUAGAG	22	NO	-	non-canonical_miRNA	hsa-mir-1303	MI0006370	GGCUGGGCAACAUAGCGAGACCUCAACUCUACAAUUUUUUUUUUUUUAAAUUUUAGAGACGGGGUCUUGCUCUGUUGCCAGGCUUU	chr5:154685776-154685861(+)	MIPF0000608	mir-1303	1303	p@chr5:154062217..154062315,+	curation	3
hsa-miR-664b-3p	3p	MIMAT0022272	UUCAUUUGCCUCCCAGCCUACA	UCAUUU	22	Yes	-	non-canonical_miRNA	hsa-mir-664b	MI0019134	UGGGCUAAGGGAGAUGAUUGGGUAGAAAGUAUUAUUCUAUUCAUUUGCCUCCCAGCCUACA	chrX:154768596-154768656(+)	MIPF0000300	mir-664	664b	p1@DKC1	ENST00000413910.1	3
hsa-miR-6516-3p	3p	MIMAT0030418	AUCAUGUAUGAUACUGCAAACA	UCAUGU	22	Yes	-	non-canonical_miRNA	hsa-mir-6516	MI0025513	UGGGUUUUGAAUUUGCAGUAACAGGUGUGAGCAUUCUAGCAGCAGUUUGAUGAUCAUGUAUGAUACUGCAAACAGGACCUA	chr17:77089417-77089497(+)	MIPF0001672	mir-6516	6516	p1@LINC00338,p2@SEC14L1	ENST00000561721.2	3
hsa-miR-6733-5p	5p	MIMAT0027367	UGGGAAAGACAAACUCAGAGUU	GGGAAA	22	Yes	-	non-canonical_miRNA	hsa-mir-6733	MI0022578	GUGCUUGGGAAAGACAAACUCAGAGUUCCCUUCUUGUGAGCUCAGUGUCUGGAUUUCCUAG	chr1:43171652-43171712(-)	-	-	6733	p1@EBNA1BP2	ENST00000483082.1	3
hsa-miR-3661	5p	MIMAT0018082	UGACCUGGGACUCGGACAGCUG	GACCUG	22	NO	-	non-canonical_miRNA	hsa-mir-3661	MI0016062	CACCUUCUCGCAGAGGCUCUUGACCUGGGACUCGGACAGCUGCUUGCACUCGUUCAGCUGCUCGAUCCACUGGUCCAGCUCCUUGGUGAACACCUU	chr5:134225757-134225852(+)	MIPF0001530	mir-3661	3661	Unknown	Unknown	3
hsa-miR-4645-3p	3p	MIMAT0019706	AGACAGUAGUUCUUGCCUGGUU	GACAGU	22	NO	-	non-canonical_miRNA	hsa-mir-4645	MI0017272	UGAUAGGGAAACCAGGCAAGAAAUAUUGUCUCCUCAAGUUGCGACGAGACAGUAGUUCUUGCCUGGUUUCUCUAUCA	chr6:2854031-2854107(-)	-	-	4645	Unknown	Unknown	3
hsa-miR-1285-3p	3p	MIMAT0005876	UCUGGGCAACAAAGUGAGACCU	CUGGGC	22	Yes	-	non-canonical_miRNA	hsa-mir-1285-1	MI0006346	UGUAGAGAUAGGAUCUCACUUUGUUGCCCAGGCUGGUCUCAAACUCCUGGUCUGGGCAACAAAGUGAGACCUUAUCUCUACAAG	chr7:92204015-92204098(-)	MIPF0000559	mir-1285	1285-1	p1@KRIT1	NM_001013406	3
hsa-miR-548p	5p	MIMAT0005934	UAGCAAAAACUGCAGUUACUUU	AGCAAA	22	NO	-	non-canonical_miRNA	hsa-mir-548p	MI0006420	AUUAGGUUGGUAUAAAAUUAAUUGCAGUUUUUGUCAUUACUUUCAAUAGCAAAAACUGCAGUUACUUUUGCACCAAUGUAAUAC	chr5:100816482-100816565(-)	MIPF0000317	mir-548	548p	p1@ST8SIA4	ENST00000231461.5	3
hsa-miR-548ab	5p	MIMAT0018928	AAAAGUAAUUGUGGAUUUUGCU	AAAGUA	22	NO	-	non-canonical_miRNA	hsa-mir-548ab	MI0016752	AUGUUGGUGCAAAAGUAAUUGUGGAUUUUGCUAUUACUUGUAUUUAUUUGUAAUGCAAAACCCGCAAUUAGUUUUGCACCAACC	chr3:103524033-103524116(-)	MIPF0000317	mir-548	548ab	Unknown	Unknown	3
hsa-miR-3133	5p	MIMAT0014998	UAAAGAACUCUUAAAACCCAAU	AAAGAA	22	NO	-	non-canonical_miRNA	hsa-mir-3133	MI0014153	CAGAAAUUGUAAAGAACUCUUAAAACCCAAUAGUAAAAAGACAACCUGUUGAGUUUUAAGAGUUCUUUAUAUAUUCUG	chr2:241477905-241477982(+)	-	-	3133	p1@FARP2	NM_014808	3
hsa-miR-5582-3p	3p	MIMAT0022280	UAAAACUUUAAGUGUGCCUAGG	AAAACU	22	Yes	-	non-canonical_miRNA	hsa-mir-5582	MI0019138	UAGGCACACUUAAAGUUAUAGCUACAUCAGUUAUAACUAUAUCAGUUAAAACUUUAAGUGUGCCUAGG	chr11:46753125-46753192(-)	-	-	5582	p1@CKAP5	ENST00000415402.1	3
hsa-miR-548ah-3p	3p	MIMAT0020957	CAAAAACUGCAGUUACUUUUGC	AAAAAC	22	Yes	-	non-canonical_miRNA	hsa-mir-548ah	MI0016796	AGGUUGGUGCAAAAGUGAUUGCAGUGUUUGCCAAUAAAAGUAAUGACAAAAACUGCAGUUACUUUUGCACCAGCCC	chr4:76575551-76575626(+)	MIPF0000317	mir-548	4450,548ah	p4@SHROOM3	NM_020859	3
hsa-miR-516b-5p	5p	MIMAT0002859	AUCUGGAGGUAAGAAGCACUUU	UCUGGA	22	Yes	Mature_miRNA	canonical_hsa-specific_miRNA	hsa-mir-516b-2	MI0003167	UCUCAUGAUGUGACCAUCUGGAGGUAAGAAGCACUUUGUGUUUUGUGAAAGAAAGUGCUUCCUUUCAGAGGGUUACUCUUUGAGA	chr19:53725442-53725526(+)	MIPF0000020	mir-515	512-1,512-2,498,520e,515-1,519e,520f,515-2,519c,520a,526b,519b,525,523,518f,520b,518b,526a-1,520c,518c,524,517a,519d,521-2,520d,517b,520g,516b-2,526a-2,518e,518a-1,518d,516b-1,518a-2,517c,520h,521-1,522,519a-1,527,516a-1,516a-2,519a-2,1323,1283-1,1283-2	Unknown	Unknown	3
hsa-miR-517b-3p	3p	MIMAT0002857	AUCGUGCAUCCCUUUAGAGUGU	UCGUGC	22	Yes	Mature_miRNA	canonical_hsa-specific_miRNA	hsa-mir-517b	MI0003165	GUGACCCUCUAGAUGGAAGCACUGUCUGUUGUCUAAGAAAAGAUCGUGCAUCCCUUUAGAGUGUUAC	chr19:53721076-53721142(+)	MIPF0000020	mir-515	512-1,512-2,498,520e,515-1,519e,520f,515-2,519c,520a,526b,519b,525,523,518f,520b,518b,526a-1,520c,518c,524,517a,519d,521-2,520d,517b,520g,516b-2,526a-2,518e,518a-1,518d,516b-1,518a-2,517c,520h,521-1,522,519a-1,527,516a-1,516a-2,519a-2,1323,1283-1,1283-2	Unknown	Unknown	3
hsa-miR-517a-3p	3p	MIMAT0002852	AUCGUGCAUCCCUUUAGAGUGU	UCGUGC	22	Yes	Mature_miRNA	canonical_hsa-specific_miRNA	hsa-mir-517a	MI0003161	UCUCAGGCAGUGACCCUCUAGAUGGAAGCACUGUCUGUUGUAUAAAAGAAAAGAUCGUGCAUCCCUUUAGAGUGUUACUGUUUGAGA	chr19:53712268-53712354(+)	MIPF0000020	mir-515	512-1,512-2,498,520e,515-1,519e,520f,515-2,519c,520a,526b,519b,525,523,518f,520b,518b,526a-1,520c,518c,524,517a,519d,521-2,520d,517b,520g,516b-2,526a-2,518e,518a-1,518d,516b-1,518a-2,517c,520h,521-1,522,519a-1,527,516a-1,516a-2,519a-2,1323,1283-1,1283-2	Unknown	Unknown	3
hsa-miR-489-3p	3p	MIMAT0002805	GUGACAUCACAUAUACGGCAGC	UGACAU	22	NO	Mature_miRNA	canonical_conserved_miRNA	hsa-mir-489	MI0003124	GUGGCAGCUUGGUGGUCGUAUGUGUGACGCCAUUUACUUGAACCUUUAGGAGUGACAUCACAUAUACGGCAGCUAAACUGCUAC	chr7:93483936-93484019(-)	MIPF0000111	mir-489	489,653	p1@CALCR	NM_001742	3
hsa-miR-193b-5p	5p	MIMAT0004767	CGGGGUUUUGAGGGCGAGAUGA	GGGGUU	22	Yes	Mature_miRNA	canonical_conserved_miRNA	hsa-mir-193b	MI0003137	GUGGUCUCAGAAUCGGGGUUUUGAGGGCGAGAUGAGUUUAUGUUUUAUCCAACUGGCCCUCAAAGUCCCGCUUUUGGGGUCAU	chr16:14303967-14304049(+)	MIPF0000082	mir-193	365a,193b	p@chr16:14396121..14396145,+	XR_109259	3
hsa-miR-185-3p	3p	MIMAT0004611	AGGGGCUGGCUUUCCUCUGGUC	GGGGCU	22	Yes	Star_miRNA	canonical_conserved_miRNA	hsa-mir-185	MI0000482	AGGGGGCGAGGGAUUGGAGAGAAAGGCAGUUCCUGAUGGUCCCCUCCCCAGGGGCUGGCUUUCCUCUGGUCCUUCCCUCCCA	chr22:20033139-20033220(+)	MIPF0000202	mir-185	185	p1@C22orf25	NM_152906	3
hsa-miR-210-5p	5p	MIMAT0026475	AGCCCCUGCCCACCGCACACUG	GCCCCU	22	Yes	Star_miRNA	canonical_conserved_miRNA	hsa-mir-210	MI0000286	ACCCGGCAGUGCCUCCAGGCGCAGGGCAGCCCCUGCCCACCGCACACUGCGCUGCCCCAGACCCACUGUGCGUGUGACAGCGGCUGAUCUGUGCCUGGGCAGCGCGACCC	chr11:568089-568198(-)	MIPF0000086	mir-210	210	p1@MIR210HG	ENST00000500447.1	3
hsa-miR-27b-5p	5p	MIMAT0004588	AGAGCUUAGCUGAUUGGUGAAC	GAGCUU	22	Yes	Star_miRNA	canonical_conserved_miRNA	hsa-mir-27b	MI0000440	ACCUCUCUAACAAGGUGCAGAGCUUAGCUGAUUGGUGAACAGUGAUUGGUUUCCGCUUUGUUCACAGUGGCUAAGUUCUGCACCUGAAGAGAAGGUG	chr9:95085445-95085541(+)	MIPF0000036	mir-27	24-1,23b,27b,3074	p1@C9orf3	ENST00000471978.1	3
hsa-miR-301a-5p	5p	MIMAT0022696	GCUCUGACUUUAUUGCACUACU	CUCUGA	22	Yes	Star_miRNA	canonical_conserved_miRNA	hsa-mir-301a	MI0000745	ACUGCUAACGAAUGCUCUGACUUUAUUGCACUACUGUACUUUACAGCUAGCAGUGCAAUAGUAUUGUCAAAGCAUCUGAAAGCAGG	chr17:59151136-59151221(-)	MIPF0000034	mir-130	301a	p1@SKA2	ENST00000580541.1	3
hsa-miR-146a-3p	3p	MIMAT0004608	CCUCUGAAAUUCAGUUCUUCAG	CUCUGA	22	Yes	Star_miRNA	canonical_conserved_miRNA	hsa-mir-146a	MI0000477	CCGAUGUGUAUCCUCAGCUUUGAGAACUGAAUUCCAUGGGUUGUGUCAGUGUCAGACCUCUGAAAUUCAGUUCUUCAGCUGGGAUAUCUCUGUCAUCGU	chr5:160485352-160485450(+)	MIPF0000103	mir-146	146a	p1@uc003lyl.3	ENST00000517927.1	3
hsa-miR-380-3p	3p	MIMAT0000735	UAUGUAAUAUGGUCCACAUCUU	AUGUAA	22	Yes	Mature_miRNA	canonical_conserved_miRNA	hsa-mir-380	MI0000788	AAGAUGGUUGACCAUAGAACAUGCGCUAUCUCUGUGUCGUAUGUAAUAUGGUCCACAUCUU	chr14:101025017-101025077(+)	MIPF0000126	mir-379	134,154,299,376c,369,376a-1,377,379,380,381,382,323a,329-1,329-2,409,412,410,376b,485,487a,494,495,496,539,544a,376a-2,487b,411,654,655,656,758,668,1185-2,1185-1,300,541,889,543,1197,1193,323b	p1@MEG3	Gtl2-Dio3	3
hsa-miR-889-5p	5p	MIMAT0026719	AAUGGCUGUCCGUAGUAUGGUC	AUGGCU	22	NO	Star_miRNA	canonical_conserved_miRNA	hsa-mir-889	MI0005540	GUGCUUAAAGAAUGGCUGUCCGUAGUAUGGUCUCUAUAUUUAUGAUGAUUAAUAUCGGACAACCAUUGUUUUAGUAUCC	chr14:101047901-101047979(+)	MIPF0000514	mir-889	134,154,299,376c,369,376a-1,377,379,380,381,382,323a,329-1,329-2,409,412,410,376b,485,487a,494,495,496,539,544a,376a-2,487b,411,654,655,656,758,668,1185-2,1185-1,300,541,889,543,1197,1193,323b	p1@MEG3	Gtl2-Dio3	3
hsa-miR-944	5p	MIMAT0004987	AAAUUAUUGUACAUCGGAUGAG	AAUUAU	22	NO	Mature_miRNA	canonical_conserved_miRNA	hsa-mir-944	MI0005769	GUUCCAGACACAUCUCAUCUGAUAUACAAUAUUUUCUUAAAUUGUAUAAAGAGAAAUUAUUGUACAUCGGAUGAGCUGUGUCUGGGAU	chr3:189829922-189830009(+)	MIPF0000541	mir-944	944	p1@TP63	NM_001114980	3
hsa-miR-940	5p	MIMAT0004983	AAGGCAGGGCCCCCGCUCCCC	AGGCAG	21	NO	-	non-canonical_miRNA	hsa-mir-940	MI0005762	GUGAGGUGUGGGCCCGGCCCCAGGAGCGGGGCCUGGGCAGCCCCGUGUGUUGAGGAAGGAAGGCAGGGCCCCCGCUCCCCGGGCCUGACCCCAC	chr16:2271747-2271840(+)	MIPF0000540	mir-940	940,3677,4717	p@chr16:2318456..2318501,+	ENST00000567888.1	3
hsa-miR-625-5p	5p	MIMAT0003294	AGGGGGAAAGUUCUAUAGUCC	GGGGGA	21	Yes	Mature_miRNA	canonical_hsa-specific_miRNA	hsa-mir-625	MI0003639	AGGGUAGAGGGAUGAGGGGGAAAGUUCUAUAGUCCUGUAAUUAGAUCUCAGGACUAUAGAACUUUCCCCCUCAUCCCUCUGCCCU	chr14:65471102-65471186(+)	MIPF0000534	mir-625	625	p1@FUT8	NR_038170	3
hsa-miR-1910-5p	5p	MIMAT0007884	CCAGUCCUGUGCCUGCCGCCU	CAGUCC	21	Yes	Star_miRNA	canonical_hsa-specific_miRNA	hsa-mir-1910	MI0008331	UGUCCCUUCAGCCAGUCCUGUGCCUGCCGCCUUUGUGCUGUCCUUGGAGGGAGGCAGAAGCAGGAUGACAAUGAGGGCAA	chr16:85741621-85741700(-)	MIPF0000987	mir-1910	1910	p1@C16orf74	ENST00000284245.4	3
hsa-miR-511-5p	5p	MIMAT0002808	GUGUCUUUUGCUCUGCAGUCA	UGUCUU	21	Yes	Mature_miRNA	canonical_conserved_miRNA	hsa-mir-511	MI0003127	CAAUAGACACCCAUCGUGUCUUUUGCUCUGCAGUCAGUAAAUAUUUUUUUGUGAAUGUGUAGCAAAAGACAGAAUGGUGGUCCAUUG	chr10:17845107-17845193(+)	MIPF0000130	mir-506	511	p1@MRC1	NM_002438	3
hsa-miR-342-5p	5p	MIMAT0004694	AGGGGUGCUAUCUGUGAUUGA	GGGGUG	21	Yes	Star_miRNA	canonical_conserved_miRNA	hsa-mir-342	MI0000805	GAAACUGGGCUCAAGGUGAGGGGUGCUAUCUGUGAUUGAGGGACAUGGUUAAUGGAAUUGUCUCACACAGAAAUCGCACCCGUCACCUUGGCCUACUUA	chr14:100109655-100109753(+)	MIPF0000190	mir-342	342,151b	p1@EVL	ENST00000555706.1	3
hsa-miR-212-3p	3p	MIMAT0000269	UAACAGUCUCCAGUCACGGCC	AACAGU	21	Yes	Star_miRNA	canonical_conserved_miRNA	hsa-mir-212	MI0000288	CGGGGCACCCCGCCCGGACAGCGCGCCGGCACCUUGGCUCUAGACUGCUUACUGCCCGGGCCGCCCUCAGUAACAGUCUCCAGUCACGGCCACCGACGCCUGGCCCCGCC	chr17:2050271-2050380(-)	MIPF0000065	mir-132	212,132	p@chr17:1954446..1954463,-	curation	3
hsa-miR-378b	5p	MIMAT0014999	ACUGGACUUGGAGGCAGAA	CUGGAC	19	NO	-	non-canonical_miRNA	hsa-mir-378b	MI0014154	GGUCAUUGAGUCUUCAAGGCUAGUGGAAAGAGCACUGGACUUGGAGGCAGAAAGACC	chr3:10330229-10330285(+)	MIPF0000168	mir-378	378b	Unknown	Unknown	3
hsa-miR-585-3p	3p	MIMAT0003250	UGGGCGUAUCUGUAUGCUA	GGGCGU	19	Yes	Mature_miRNA	canonical_hsa-specific_miRNA	hsa-mir-585	MI0003592	UGGGGUGUCUGUGCUAUGGCAGCCCUAGCACACAGAUACGCCCAGAGAAAGCCUGAACGUUGGGCGUAUCUGUAUGCUAGGGCUGCUGUAACAA	chr5:169263601-169263694(-)	-	-	585	p1@SLIT3	NM_003062	3
hsa-miR-320e	5p	MIMAT0015072	AAAGCUGGGUUGAGAAGG	AAGCUG	18	NO	-	non-canonical_miRNA	hsa-mir-320e	MI0014234	CUCCAUGGGGCCUUCUCUUCCCAGUUCUUCCUGGAGUCGGGGAAAAGCUGGGUUGAGAAGGUGAAAAGAAAAA	chr19:46709282-46709354(-)	MIPF0000163	mir-320	320e	p1@PRKD2	ENST00000595515.1	3
hsa-miR-652-5p	5p	MIMAT0022709	CAACCCUAGGAGAGGGUGCCAUUCA	AACCCU	25	Yes	Star_miRNA	canonical_conserved_miRNA	hsa-mir-652	MI0003667	ACGAAUGGCUAUGCACUGCACAACCCUAGGAGAGGGUGCCAUUCACAUAGACUAUAAUUGAAUGGCGCCACUAGGGUUGUGCAGUGCACAACCUACAC	chrX:110055329-110055426(+)	MIPF0000333	mir-652	652	p1@TMEM164	NM_032227	2
hsa-miR-1291	5p	MIMAT0005881	UGGCCCUGACUGAAGACCAGCAGU	GGCCCU	24	NO	-	non-canonical_miRNA	hsa-mir-1291	MI0006353	GGUAGAAUUCCAGUGGCCCUGACUGAAGACCAGCAGUUGUACUGUGGCUGUUGGUUUCAAGCAGAGGCCUAAAGGACUGUCUUCCUG	chr12:48654444-48654530(-)	MIPF0000599	mir-1291	1291	p1@KANSL2	ENST00000550347.1	2
hsa-miR-6866-5p	5p	MIMAT0027632	UUAGAGGCUGGAAUAGAGAUUCU	UAGAGG	23	Yes	-	non-canonical_miRNA	hsa-mir-6866	MI0022713	CCAUUUUAGAGGCUGGAAUAGAGAUUCUUGAGGCUUGGAAGAGUAAGGAUCCCUUUAUCUGUCCUCUAG	chr17:40161933-40162001(+)	-	-	6866	p1@CASC3	ENST00000581849.1	2
hsa-miR-3128	5p	MIMAT0014991	UCUGGCAAGUAAAAAACUCUCAU	CUGGCA	23	NO	-	non-canonical_miRNA	hsa-mir-3128	MI0014145	UUCCUCUGGCAAGUAAAAAACUCUCAUUUUCCUUAAAAAAUGAGAGUUUUUUACUUGCAAUAGGAA	chr2:177255945-177256010(-)	-	-	3128	p1@NFE2L2	ENST00000462023.1	2
hsa-miR-494-5p	5p	MIMAT0026607	AGGUUGUCCGUGUUGUCUUCUCU	GGUUGU	23	Yes	Star_miRNA	canonical_conserved_miRNA	hsa-mir-494	MI0003134	GAUACUCGAAGGAGAGGUUGUCCGUGUUGUCUUCUCUUUAUUUAUGAUGAAACAUACACGGGAAACCUCUUUUUUAGUAUC	chr14:101029634-101029714(+)	MIPF0000018	mir-154	134,154,299,376c,369,376a-1,377,379,380,381,382,323a,329-1,329-2,409,412,410,376b,485,487a,494,495,496,539,544a,376a-2,487b,411,654,655,656,758,668,1185-2,1185-1,300,541,889,543,1197,1193,323b	p1@MEG3	Gtl2-Dio3	2
hsa-miR-152-5p	5p	MIMAT0026479	AGGUUCUGUGAUACACUCCGACU	GGUUCU	23	Yes	Star_miRNA	canonical_conserved_miRNA	hsa-mir-152	MI0000462	UGUCCCCCCCGGCCCAGGUUCUGUGAUACACUCCGACUCGGGCUCUGGAGCAGUCAGUGCAUGACAGAACUUGGGCCCGGAAGGACC	chr17:48037161-48037247(-)	MIPF0000056	mir-148	152,10226	p1@COPZ2	NM_016429	2
hsa-miR-708-5p	5p	MIMAT0004926	AAGGAGCUUACAAUCUAGCUGGG	AGGAGC	23	Yes	Mature_miRNA	canonical_conserved_miRNA	hsa-mir-708	MI0005543	AACUGCCCUCAAGGAGCUUACAAUCUAGCUGGGGGUAAAUGACUUGCACAUGAACACAACUAGACUGUGAGCUUCUAGAGGGCAGGGA	chr11:79402022-79402109(-)	MIPF0000397	mir-708	708	p1@ODZ4	NM_001098816	2
hsa-miR-224-3p	3p	MIMAT0009198	AAAAUGGUGCCCUAGUGACUACA	AAAUGG	23	Yes	Star_miRNA	canonical_conserved_miRNA	hsa-mir-224	MI0000301	GGGCUUUCAAGUCACUAGUGGUUCCGUUUAGUAGAUGAUUGUGCAUUGUUUCAAAAUGGUGCCCUAGUGACUACAAAGCCC	chrX:151958578-151958658(-)	MIPF0000088	mir-224	224,452	p1@GABRE	NM_004961	2
hsa-miR-3913-5p	5p	MIMAT0018187	UUUGGGACUGAUCUUGAUGUCU	UUGGGA	22	Yes	-	non-canonical_miRNA	hsa-mir-3913-1	MI0016417	UUGUUUAUAAUAAACUGAAAUAUUUGGGACUGAUCUUGAUGUCUGCCAAAACCUUGGCAGACAUCAAGAUCAGUCCCAAAUAUUUCAGUUUAUUAUAGACAG	chr12:69584722-69584823(-)	MIPF0001134	mir-3913	3913-1,3913-2	Unknown	Unknown	2
hsa-miR-1262	5p	MIMAT0005914	AUGGGUGAAUUUGUAGAAGGAU	UGGGUG	22	NO	-	non-canonical_miRNA	hsa-mir-1262	MI0006397	AUCUACAAUGGUGAUGGGUGAAUUUGUAGAAGGAUGAAAGUCAAAGAAUCCUUCUGGGAACUAAUUUUUGGCCUUCAACAAGAAUUGUGAUAU	chr1:68183518-68183610(-)	MIPF0000595	mir-1262	1262	p1@WLS	ENST00000370973.2	2
hsa-miR-1255b-5p	5p	MIMAT0005945	CGGAUGAGCAAAGAAAGUGGUU	GGAUGA	22	Yes	-	non-canonical_miRNA	hsa-mir-1255b-1	MI0006435	UACGGAUGAGCAAAGAAAGUGGUUUCUUAAAAUGGAAUCUACUCUUUGUGAAGAUGCUGUGAA	chr4:36426366-36426428(-)	MIPF0000506	mir-1255	1255b-1	Unknown	Unknown	2
hsa-miR-659-5p	5p	MIMAT0022710	AGGACCUUCCCUGAACCAAGGA	GGACCU	22	Yes	-	non-canonical_miRNA	hsa-mir-659	MI0003683	UACCGACCCUCGAUUUGGUUCAGGACCUUCCCUGAACCAAGGAAGAGUCACAGUCUCUUCCUUGGUUCAGGGAGGGUCCCCAACAAUGUCCUCAUGG	chr22:37847678-37847774(-)	-	-	658,659	p1@BC023989	ENST00000609454.1	2
hsa-miR-6716-3p	3p	MIMAT0025845	UCCGAACUCUCCAUUCCUCUGC	CCGAAC	22	NO	-	non-canonical_miRNA	hsa-mir-6716	MI0022550	GAGAGGCCAAGACCUUGGGAAUGGGGGUAAGGGCCUUCUGAGCCCAGGUCCGAACUCUCCAUUCCUCUGCAGAGCGCUCU	chr11:118644000-118644079(+)	-	-	6716	p1@PHLDB1	ENST00000530994.1	2
hsa-miR-548l	5p	MIMAT0005889	AAAAGUAUUUGCGGGUUUUGUC	AAAGUA	22	NO	-	non-canonical_miRNA	hsa-mir-548l	MI0006361	UAUUAGGUUGGUGCAAAAGUAUUUGCGGGUUUUGUCGUAGAAAGUAAUGGCAAAAACUGCAGUUACUUGUGCACCAACCAAAUGCU	chr11:94466495-94466580(-)	MIPF0000317	mir-548	548l	p1@MRE11A	ENST00000407439.3	2
hsa-miR-548j-5p	5p	MIMAT0005875	AAAAGUAAUUGCGGUCUUUGGU	AAAGUA	22	Yes	-	non-canonical_miRNA	hsa-mir-548j	MI0006345	GGGCAGCCAGUGAAUAGUUAGCUGGUGCAAAAGUAAUUGCGGUCUUUGGUAUUACUUUCAGUGGCAAAAACUGCAUUACUUUUGCACCAGCCUACUAGAACGCUGAGUUCAG	chr22:26555212-26555323(-)	MIPF0000317	mir-548	548j	p1@TPST2	NM_003595	2
hsa-miR-548i	5p	MIMAT0005935	AAAAGUAAUUGCGGAUUUUGCC	AAAGUA	22	NO	-	non-canonical_miRNA	hsa-mir-548i-4	MI0006424	AGGUUGGUGCAAAAGUAAUUGCGGAUUUUGCCAUACUUUUAACGGCAAAAACCACAAAUAUUAUUGCACCAACCUAU	chrX:84225752-84225828(-)	MIPF0000317	mir-548	548i-4	Unknown	Unknown	2
hsa-miR-548az-5p	5p	MIMAT0025456	CAAAAGUGAUUGUGGUUUUUGC	AAAAGU	22	Yes	-	non-canonical_miRNA	hsa-mir-548az	MI0022212	AGAUUGUAUUAGGUUGGUGCAAAAGUGAUUGUGGUUUUUGCUGUUACUUUUAAUGGCAAAAACUGCAAUCACUUUUGCACCAACCUAAUAAAUUU	chr8:119325171-119325265(+)	MIPF0000317	mir-548	548az	Unknown	Unknown	2
hsa-miR-548a-3p	3p	MIMAT0003251	CAAAACUGGCAAUUACUUUUGC	AAAACU	22	Yes	-	non-canonical_miRNA	hsa-mir-548a-3	MI0003612	CCUAGAAUGUUAUUAGGUCGGUGCAAAAGUAAUUGCGAGUUUUACCAUUACUUUCAAUGGCAAAACUGGCAAUUACUUUUGCACCAACGUAAUACUU	chr8:104484369-104484465(-)	MIPF0000317	mir-548	548a-3	p1@LRP12	curation	2
hsa-miR-1294	5p	MIMAT0005884	UGUGAGGUUGGCAUUGUUGUCU	GUGAGG	22	NO	Mature_miRNA	canonical_hsa-specific_miRNA	hsa-mir-1294	MI0006356	CACCUAAUGUGUGCCAAGAUCUGUUCAUUUAUGAUCUCACCGAGUCCUGUGAGGUUGGCAUUGUUGUCUGGCAUUGUCUGAUAUACAACAGUGCCAACCUCACAGGACUCAGUGAGGUGAAACUGAGGAUUAGGAAGGUGUA	chr5:154347106-154347247(+)	MIPF0000603	mir-1294	1294	p1@GALNT10	NM_198321	2
hsa-miR-550a-3p	3p	MIMAT0003257	UGUCUUACUCCCUCAGGCACAU	GUCUUA	22	Yes	Mature_miRNA	canonical_hsa-specific_miRNA	hsa-mir-550a-3	MI0003762	GAUGCUUUGCUGGCUGGUGCAGUGCCUGAGGGAGUAAGAGUCCUGUUGUUGUAAGAUAGUGUCUUACUCCCUCAGGCACAUCUCCAACAAGUCUC	chr7:29680734-29680828(-)	MIPF0000334	mir-550	550a-3	p1@LOC646762	NR_024278	2
hsa-miR-766-5p	5p	MIMAT0022714	AGGAGGAAUUGGUGCUGGUCUU	GGAGGA	22	Yes	Mature_miRNA	canonical_hsa-specific_miRNA	hsa-mir-766	MI0003836	GCAUCCUCAGGACCUGGGCUUGGGUGGUAGGAGGAAUUGGUGCUGGUCUUUCAUUUUGGAUUUGACUCCAGCCCCACAGCCUCAGCCACCCCAGCCAAUUGUCAUAGGAGC	chrX:119646738-119646848(-)	MIPF0000677	mir-766	766	p1@SEPT6	ENST00000394617.2	2
hsa-miR-592	5p	MIMAT0003260	UUGUGUCAAUAUGCGAUGAUGU	UGUGUC	22	NO	Mature_miRNA	canonical_conserved_miRNA	hsa-mir-592	MI0003604	UAUUAUGCCAUGACAUUGUGUCAAUAUGCGAUGAUGUGUUGUGAUGGCACAGCGUCAUCACGUGGUGACGCAACAUCAUGACGUAAGACGUCACAAC	chr7:127058088-127058184(-)	MIPF0000340	mir-592	592	p1@GRM8	ENST00000472701.1	2
hsa-miR-29b-2-5p	5p	MIMAT0004515	CUGGUUUCACAUGGUGGCUUAG	UGGUUU	22	Yes	Star_miRNA	canonical_conserved_miRNA	hsa-mir-29b-2	MI0000107	CUUCUGGAAGCUGGUUUCACAUGGUGGCUUAGAUUUUUCCAUCUUUGUAUCUAGCACCAUUUGAAAUCAGUGUUUUAGGAG	chr1:207802443-207802523(-)	MIPF0000009	mir-29	29b-2,29c	p1@C1orf132	ENST00000608023.1	2
hsa-miR-30b-3p	3p	MIMAT0004589	CUGGGAGGUGGAUGUUUACUUC	UGGGAG	22	Yes	Star_miRNA	canonical_conserved_miRNA	hsa-mir-30b	MI0000441	ACCAAGUUUCAGUUCAUGUAAACAUCCUACACUCAGCUGUAAUACAUGGAUUGGCUGGGAGGUGGAUGUUUACUUCAGCUGACUUGGA	chr8:134800520-134800607(-)	MIPF0000005	mir-30	30d,30b	p@chr8:135844510..135844527,-	curation	2
hsa-miR-106a-3p	3p	MIMAT0004517	CUGCAAUGUAAGCACUUCUUAC	UGCAAU	22	Yes	Star_miRNA	canonical_conserved_miRNA	hsa-mir-106a	MI0000113	CCUUGGCCAUGUAAAAGUGCUUACAGUGCAGGUAGCUUUUUGAGAUCUACUGCAAUGUAAGCACUUCUUACAUUACCAUGG	chrX:134170198-134170278(-)	MIPF0000001	mir-17	19b-2,92a-2,106a,363,18b,20b	p@chrX:133308067..133308078,-	curation	2
hsa-miR-1343-3p	3p	MIMAT0019776	CUCCUGGGGCCCGCACUCUCGC	UCCUGG	22	Yes	Mature_miRNA	canonical_conserved_miRNA	hsa-mir-1343	MI0017320	GCUGGCGUCGGUGCUGGGGAGCGGCCCCCGGGUGGGCCUCUGCUCUGGCCCCUCCUGGGGCCCGCACUCUCGCUCUGGGCCCGC	chr11:34941837-34941920(+)	MIPF0001206	mir-1343	1343	p1@PDHX	ENST00000533262.1	2
hsa-miR-23b-5p	5p	MIMAT0004587	UGGGUUCCUGGCAUGCUGAUUU	GGGUUC	22	Yes	Star_miRNA	canonical_conserved_miRNA	hsa-mir-23b	MI0000439	CUCAGGUGCUCUGGCUGCUUGGGUUCCUGGCAUGCUGAUUUGUGACUUAAGAUUAAAAUCACAUUGCCAGGGAUUACCACGCAACCACGACCUUGGC	chr9:95085208-95085304(+)	MIPF0000027	mir-23	24-1,23b,27b,3074	p1@C9orf3	ENST00000471978.1	2
hsa-miR-92b-5p	5p	MIMAT0004792	AGGGACGGGACGCGGUGCAGUG	GGGACG	22	Yes	Star_miRNA	canonical_conserved_miRNA	hsa-mir-92b	MI0003560	CGGGCCCCGGGCGGGCGGGAGGGACGGGACGCGGUGCAGUGUUGUUUUUUCCCCCGCCAAUAUUGCACUCGUCCCGGCCUCCGGCCCCCCCGGCCC	chr1:155195177-155195272(+)	MIPF0000013	mir-25	92b	p1@MIR92B	DB477162	2
hsa-miR-1249-3p	3p	MIMAT0005901	ACGCCCUUCCCCCCCUUCUUCA	CGCCCU	22	Yes	Mature_miRNA	canonical_conserved_miRNA	hsa-mir-1249	MI0006384	GGGAGGAGGGAGGAGAUGGGCCAAGUUCCCUCUGGCUGGAACGCCCUUCCCCCCCUUCUUCACCUG	chr22:45200954-45201019(-)	MIPF0000667	mir-1249	1249	p1@KIAA0930	NM_001009880	2
hsa-miR-615-3p	3p	MIMAT0003283	UCCGAGCCUGGGUCUCCCUCUU	CCGAGC	22	Yes	Mature_miRNA	canonical_conserved_miRNA	hsa-mir-615	MI0003628	CUCGGGAGGGGCGGGAGGGGGGUCCCCGGUGCUCGGAUCUCGAGGGUGCUUAUUGUUCGGUCCGAGCCUGGGUCUCCCUCUUCCCCCCAACCCCCC	chr12:54033950-54034045(+)	MIPF0000342	mir-615	615	p1@HOXC4,p1@HOXC5,p1@HOXC6	NM_014620	2
hsa-miR-454-5p	5p	MIMAT0003884	ACCCUAUCAAUAUUGUCUCUGC	CCCUAU	22	Yes	Star_miRNA	canonical_conserved_miRNA	hsa-mir-454	MI0003820	UCUGUUUAUCACCAGAUCCUAGAACCCUAUCAAUAUUGUCUCUGCUGUGUAAAUAGUUCUGAGUAGUGCAAUAUUGCUUAUAGGGUUUUGGUGUUUGGAAAGAACAAUGGGCAGG	chr17:59137758-59137872(-)	MIPF0000174	mir-454	454	p1@SKA2	ENST00000580541.1	2
hsa-miR-16-1-3p	3p	MIMAT0004489	CCAGUAUUAACUGUGCUGCUGA	CAGUAU	22	Yes	Star_miRNA	canonical_conserved_miRNA	hsa-mir-16-1	MI0000070	GUCAGCAGUGCCUUAGCAGCACGUAAAUAUUGGCGUUAAGAUUCUAAAAUUAUCUCCAGUAUUAACUGUGCUGCUGAAGUAAGGUUGAC	chr13:50048973-50049061(-)	MIPF0000006	mir-15	15a,16-1	p1@DLEU2	NR_002612	2
hsa-miR-200b-5p	5p	MIMAT0004571	CAUCUUACUGGGCAGCAUUGGA	AUCUUA	22	Yes	Star_miRNA	canonical_conserved_miRNA	hsa-mir-200b	MI0000342	CCAGCUCGGGCAGCCGUGGCCAUCUUACUGGGCAGCAUUGGAUGGAGUCAGGUCUCUAAUACUGCCUGGUAAUGAUGACGGCGGAGCCCUGCACG	chr1:1167104-1167198(+)	MIPF0000019	mir-8	200b,200a,429	p@chr1:1098252..1098265,+	curation	2
hsa-miR-33a-3p	3p	MIMAT0004506	CAAUGUUUCCACAGUGCAUCAC	AAUGUU	22	Yes	Star_miRNA	canonical_conserved_miRNA	hsa-mir-33a	MI0000091	CUGUGGUGCAUUGUAGUUGCAUUGCAUGUUCUGGUGGUACCCAUGCAAUGUUUCCACAGUGCAUCACAG	chr22:41900944-41901012(+)	MIPF0000070	mir-33	33a	p1@SREBF2	ENST00000361204.4	2
hsa-miR-3177-3p	3p	MIMAT0015054	UGCACGGCACUGGGGACACGU	GCACGG	21	Yes	-	non-canonical_miRNA	hsa-mir-3177	MI0014211	CCACGUGCCAUGUGUACACACGUGCCAGGCGCUGUCUUGAGACAUUCGCGCAGUGCACGGCACUGGGGACACGUGGCACUGG	chr16:1734985-1735066(+)	-	-	3177	p1@MAPK8IP3	ENST00000356010.5	2
hsa-miR-581	5p	MIMAT0003246	UCUUGUGUUCUCUAGAUCAGU	CUUGUG	21	NO	-	non-canonical_miRNA	hsa-mir-581	MI0003588	GUUAUGUGAAGGUAUUCUUGUGUUCUCUAGAUCAGUGCUUUUAGAAAAUUUGUGUGAUCUAAAGAACACAAAGAAUACCUACACAGAACCACCUGC	chr5:53951504-53951599(-)	MIPF0000466	mir-581	581	p1@ARL15	NM_019087	2
hsa-miR-3085-3p	3p	MIMAT0048636	UCUGGCUGCUAUGGCCCCCUC	CUGGCU	21	NO	-	non-canonical_miRNA	hsa-mir-3085	MI0039500	CCCUACUCUGGGAAGGUGCCAUUCUGAGGGCCAGGAGUUUGAUUAUGUGUCACUCUGGCUGCUAUGGCCCCCUCCCAGGGUCUGG	chr10:97875813-97875897(-)	-	-	3085	Unknown	Unknown	2
hsa-miR-1179	5p	MIMAT0005824	AAGCAUUCUUUCAUUGGUUGG	AGCAUU	21	NO	-	non-canonical_miRNA	hsa-mir-1179	MI0006272	GGCUGGAAAGGAAGAAGCAUUCUUUCAUUGGUUGGUGUGUAUUGCCUUGUCAACCAAUAAGAGGAUGCCAUUUAUCCUUUUCUGACUAGCU	chr15:88608107-88608197(+)	MIPF0000632	mir-1179	7-2,1179,3529	p@chr15:89147906..89147920,+	curation	2
hsa-miR-548ag	5p	MIMAT0018969	AAAGGUAAUUGUGGUUUCUGC	AAGGUA	21	NO	-	non-canonical_miRNA	hsa-mir-548ag-2	MI0016794	UGCAAAGGUAAUUGUGGUUUCUGCCAUUGAAAGUAAAGGCAAGAACCUCAAUUACCUUUGCAGC	chr20:60564562-60564625(+)	MIPF0000317	mir-548	548ag-2	p2@uc002ybl.2,p2@uc010gjw.1	curation	2
hsa-miR-548ar-3p	3p	MIMAT0022266	UAAAACUGCAGUUAUUUUUGC	AAAACU	21	Yes	-	non-canonical_miRNA	hsa-mir-548ar	MI0019131	AAAAGUAAUUGCAGUUUUUGCUGUUGAACGUAGUGGUAAAACUGCAGUUAUUUUUGC	chr13:114244505-114244561(+)	MIPF0000317	mir-548	548ar	p1@CDC16	ENST00000356221.3	2
hsa-miR-887-5p	5p	MIMAT0026720	CUUGGGAGCCCUGUUAGACUC	UUGGGA	21	Yes	Mature_miRNA	canonical_conserved_miRNA	hsa-mir-887	MI0005562	GUGCAGAUCCUUGGGAGCCCUGUUAGACUCUGGAUUUUACACUUGGAGUGAACGGGCGCCAUCCCGAGGCUUUGCACAG	chr5:15935182-15935260(+)	MIPF0000554	mir-887	887	p1@FBXL7	NM_012304	2
hsa-miR-628-3p	3p	MIMAT0003297	UCUAGUAAGAGUGGCAGUCGA	CUAGUA	21	Yes	Star_miRNA	canonical_conserved_miRNA	hsa-mir-628	MI0003642	AUAGCUGUUGUGUCACUUCCUCAUGCUGACAUAUUUACUAGAGGGUAAAAUUAAUAACCUUCUAGUAAGAGUGGCAGUCGAAGGGAAGGGCUCAU	chr15:55372940-55373034(-)	MIPF0000529	mir-628	628	p1@CCPG1,p1@DYX1C1-CCPG1,p1@DYX1C1	ENST00000425574.3	2
hsa-miR-4454	5p	MIMAT0018976	GGAUCCGAGUCACGGCACCA	GAUCCG	20	NO	-	non-canonical_miRNA	hsa-mir-4454	MI0016800	CCGGAUCCGAGUCACGGCACCAAAUUUCAUGCGUGUCCGUGUGAAGAGACCACCA	chr4:163093574-163093628(-)	-	-	4454	Unknown	Unknown	2
hsa-miR-4324	5p	MIMAT0016876	CCCUGAGACCCUAACCUUAA	CCUGAG	20	NO	-	non-canonical_miRNA	hsa-mir-4324	MI0015854	CGGCCCCUUUGUUAAGGGUCUCAGCUCCAGGGAACUUUAAAACCCUGAGACCCUAACCUUAAAGGUGCUGCA	chr19:49308797-49308868(-)	-	-	4324	p1@SLC6A16	ENST00000454748.3	2
hsa-miR-550a-3-5p	5p	MIMAT0020925	AGUGCCUGAGGGAGUAAGAG	GUGCCU	20	Yes	Star_miRNA	canonical_hsa-specific_miRNA	hsa-mir-550a-3	MI0003762	GAUGCUUUGCUGGCUGGUGCAGUGCCUGAGGGAGUAAGAGUCCUGUUGUUGUAAGAUAGUGUCUUACUCCCUCAGGCACAUCUCCAACAAGUCUC	chr7:29680734-29680828(-)	MIPF0000334	mir-550	550a-3	p1@LOC646762	NR_024278	2
hsa-miR-4791	5p	MIMAT0019963	UGGAUAUGAUGACUGAAA	GGAUAU	18	NO	-	non-canonical_miRNA	hsa-mir-4791	MI0017438	UAAGAACUGGAUAUGAUGACUGAAAUAAGCUCCAUAUCAAUGAGAAUUUCAAUGGGAUUAUGUGCAGUCAAUGUCCAGUAAUUA	chr3:19314848-19314931(-)	MIPF0001529	mir-4791	4791	Unknown	Unknown	2
hsa-miR-1248	5p	MIMAT0005900	ACCUUCUUGUAUAAGCACUGUGCUAAA	CCUUCU	27	NO	-	non-canonical_miRNA	hsa-mir-1248	MI0006383	UUUACCUUCUUGUAUAAGCACUGUGCUAAAAUUGCAGACACUAGGACCAUGUCUUGGUUUUUGCAAUAAUGCUAGCAGAGUACACACAAGAAGAAAAGUAACAGCA	chr3:186786672-186786777(+)	MIPF0000622	mir-1248	1248	p1@EIF4A2	ENST00000429589.1	1
hsa-miR-1292-5p	5p	MIMAT0005943	UGGGAACGGGUUCCGGCAGACGCUG	GGGAAC	25	Yes	-	non-canonical_miRNA	hsa-mir-1292	MI0006433	CCUGGGAACGGGUUCCGGCAGACGCUGAGGUUGCGUUGACGCUCGCGCCCCGGCUCCCGUUCCAGG	chr20:2652777-2652842(+)	MIPF0000675	mir-1292	1292	p1@NOP56	ENST00000494697.1	1
hsa-miR-541-5p	5p	MIMAT0004919	AAAGGAUUCUGCUGUCGGUCCCACU	AAGGAU	25	NO	Mature_miRNA	canonical_conserved_miRNA	hsa-mir-541	MI0005539	ACGUCAGGGAAAGGAUUCUGCUGUCGGUCCCACUCCAAAGUUCACAGAAUGGGUGGUGGGCACAGAAUCUGGACUCUGCUUGUG	chr14:101064495-101064578(+)	MIPF0000213	mir-541	134,154,299,376c,369,376a-1,377,379,380,381,382,323a,329-1,329-2,409,412,410,376b,485,487a,494,495,496,539,544a,376a-2,487b,411,654,655,656,758,668,1185-2,1185-1,300,541,889,543,1197,1193,323b	p1@MEG3	Gtl2-Dio3	1
hsa-miR-5002-5p	5p	MIMAT0021023	AAUUUGGUUUCUGAGGCACUUAGU	AUUUGG	24	NO	-	non-canonical_miRNA	hsa-mir-5002	MI0017868	UCUUCCUCUCUGUCCUCUGGAAUUUGGUUUCUGAGGCACUUAGUAGGUGAUAGCAUGACUGACUGCCUCACUGACCACUUCCAGAUGAGGGUUACUC	chr3:124132929-124133025(+)	-	-	5002	p4@KALRN	NM_001024660	1
hsa-miR-6724-5p	5p	MIMAT0025856	CUGGGCCCGCGGCGGGCGUGGGG	UGGGCC	23	NO	-	non-canonical_miRNA	hsa-mir-6724-3	MI0031517	CGCUGCGCUUCUGGGCCCGCGGCGGGCGUGGGGCUGCCCGGGCCGGUCGACCAGCGCGCCGUAGCUCCCGAGGCCCGAGCCGCGACCCGCGG	chr21:8388362-8388453(+)	MIPF0001920	mir-6724	6724-3,10401	Unknown	Unknown	1
hsa-miR-548s	5p	MIMAT0014987	AUGGCCAAAACUGCAGUUAUUUU	UGGCCA	23	NO	-	non-canonical_miRNA	hsa-mir-548s	MI0014141	UUGCUGCAAAAAUAAUUGCAGUUUUUGCCAUUAUUUUUAAUAAUUAUAAUAAUGGCCAAAACUGCAGUUAUUUUUGCACCAA	chr2:11767444-11767525(+)	MIPF0000317	mir-548	548s	p1@LPIN1	NM_145693	1
hsa-miR-3691-5p	5p	MIMAT0018120	AGUGGAUGAUGGAGACUCGGUAC	GUGGAU	23	Yes	-	non-canonical_miRNA	hsa-mir-3691	MI0016092	UUGAGGCACUGGGUAGUGGAUGAUGGAGACUCGGUACCCACUGCUGAGGGUGGGGACCAAGUCUGCGUCAUCCUCUCCUCAGUGCCUCAA	chr6:5148233-5148322(-)	-	-	3691	p1@LYRM4	ENST00000468929.1	1
hsa-miR-668-3p	3p	MIMAT0003881	UGUCACUCGGCUCGGCCCACUAC	GUCACU	23	NO	-	non-canonical_miRNA	hsa-mir-668	MI0003761	GGUAAGUGCGCCUCGGGUGAGCAUGCACUUAAUGUGGGUGUAUGUCACUCGGCUCGGCCCACUACC	chr14:101055258-101055323(+)	MIPF0000357	mir-668	134,154,299,376c,369,376a-1,377,379,380,381,382,323a,329-1,329-2,409,412,410,376b,485,487a,494,495,496,539,544a,376a-2,487b,411,654,655,656,758,668,1185-2,1185-1,300,541,889,543,1197,1193,323b	p1@MEG3	Gtl2-Dio3	1
hsa-miR-3199	5p	MIMAT0015084	AGGGACUGCCUUAGGAGAAAGUU	GGGACU	23	NO	-	non-canonical_miRNA	hsa-mir-3199-2	MI0014248	GUGACUCCCAGGGACUGCCUUAGGAGAAAGUUUCUGGAAUGUCAGAACUUCCAGAAACUUUCUCCUAAGGCAGUCCCUGGAGUCAC	chr22:27920526-27920611(+)	MIPF0001026	mir-3199	3199-1,3199-2	p1@TTC28-AS1	ENST00000452612.1	1
hsa-miR-4758-3p	3p	MIMAT0019904	UGCCCCACCUGCUGACCACCCUC	GCCCCA	23	NO	-	non-canonical_miRNA	hsa-mir-4758	MI0017399	GGUGAGUGGGAGCCGGUGGGGCUGGAGUAAGGGCACGCCCGGGGCUGCCCCACCUGCUGACCACCCUCCCC	chr20:62332487-62332557(-)	-	-	4758	p1@LAMA5	NM_005560	1
hsa-miR-3679-5p	5p	MIMAT0018104	UGAGGAUAUGGCAGGGAAGGGGA	GAGGAU	23	Yes	-	non-canonical_miRNA	hsa-mir-3679	MI0016080	CGUGGUGAGGAUAUGGCAGGGAAGGGGAGUUUCCCUCUAUUCCCUUCCCCCCAGUAAUCUUCAUCAUG	chr2:134127125-134127192(+)	-	-	3679	p1@MGAT5	ENST00000481801.1	1
hsa-miR-4746-5p	5p	MIMAT0019880	CCGGUCCCAGGAGAACCUGCAGA	CGGUCC	23	Yes	-	non-canonical_miRNA	hsa-mir-4746	MI0017385	GUGUCUGUGCCGGUCCCAGGAGAACCUGCAGAGGCAUCGGGUCAGCGGUGCUCCUGCGGGCCGACACUCAC	chr19:4445978-4446048(+)	-	-	4746	Unknown	Unknown	1
hsa-miR-548w	5p	MIMAT0015060	AAAAGUAACUGCGGUUUUUGCCU	AAAGUA	23	NO	-	non-canonical_miRNA	hsa-mir-548w	MI0014222	GGUUGGUGCAAAAGUAACUGCGGUUUUUGCCUUUCAACAUAAUGGCAAAACCCACAAUUACUUUUGCACCAAUC	chr16:26025237-26025310(+)	MIPF0000317	mir-548	548w	p1@HS3ST4	NM_006040	1
hsa-miR-3136-5p	5p	MIMAT0015003	CUGACUGAAUAGGUAGGGUCAUU	UGACUG	23	Yes	Mature_miRNA	canonical_hsa-specific_miRNA	hsa-mir-3136	MI0014158	AAUAUGAAACUGACUGAAUAGGUAGGGUCAUUUUUCUGUGACUGCACAUGGCCCAACCUAUUCAGUUAGUUCCAUAUU	chr3:69048958-69049035(-)	MIPF0001575	mir-3136	3136	p1@TMF1	ENST00000488010.1	1
hsa-miR-3605-3p	3p	MIMAT0017982	CCUCCGUGUUACCUGUCCUCUAG	CUCCGU	23	Yes	Mature_miRNA	canonical_hsa-specific_miRNA	hsa-mir-3605	MI0015995	ACUUUAUACGUGUAAUUGUGAUGAGGAUGGAUAGCAAGGAAGCCGCUCCCACCUGACCCUCACGGCCUCCGUGUUACCUGUCCUCUAGGUGGGACGCUCG	chr1:33332393-33332492(-)	MIPF0001639	mir-3605	3605	p1@PHC2	NM_004427	1
hsa-miR-3174	5p	MIMAT0015051	UAGUGAGUUAGAGAUGCAGAGCC	AGUGAG	23	NO	Mature_miRNA	canonical_hsa-specific_miRNA	hsa-mir-3174	MI0014208	GUUACCUGGUAGUGAGUUAGAGAUGCAGAGCCCUGGGCUCCUCAGCAAACCUACUGGAUCUGCAUUUUAAUUCACAUGCAUGGUAAU	chr15:90006755-90006841(+)	MIPF0001569	mir-3174	3174	p1@ZNF710	ENST00000268154.4	1
hsa-miR-92a-1-5p	5p	MIMAT0004507	AGGUUGGGAUCGGUUGCAAUGCU	GGUUGG	23	Yes	Star_miRNA	canonical_conserved_miRNA	hsa-mir-92a-1	MI0000093	CUUUCUACACAGGUUGGGAUCGGUUGCAAUGCUGUGUUUCUGUAUGGUAUUGCACUUGUCCCGGCCUGUUGAGUUUGG	chr13:91351314-91351391(+)	MIPF0000013	mir-25	17,18a,19a,19b-1,20a,92a-1	p1@MIR17HG	NR_027349	1
hsa-miR-597-3p	3p	MIMAT0026619	UGGUUCUCUUGUGGCUCAAGCGU	GGUUCU	23	Yes	Mature_miRNA	canonical_conserved_miRNA	hsa-mir-597	MI0003609	UACUUACUCUACGUGUGUGUCACUCGAUGACCACUGUGAAGACAGUAAAAUGUACAGUGGUUCUCUUGUGGCUCAAGCGUAAUGUAGAGUACUGGUC	chr8:9741672-9741768(+)	MIPF0000479	mir-597	597	p1@TNKS	ENST00000310430.6	1
hsa-miR-197-5p	5p	MIMAT0022691	CGGGUAGAGAGGGCAGUGGGAGG	GGGUAG	23	Yes	Star_miRNA	canonical_conserved_miRNA	hsa-mir-197	MI0000239	GGCUGUGCCGGGUAGAGAGGGCAGUGGGAGGUAAGAGCUCUUCACCCUUCACCACCUUCUCCACCCAGCAUGGCC	chr1:109598893-109598967(+)	MIPF0000123	mir-197	197	p@chr1:110140096..110140101,+	curation	1
hsa-miR-103a-2-5p	5p	MIMAT0009196	AGCUUCUUUACAGUGCUGCCUUG	GCUUCU	23	Yes	Star_miRNA	canonical_conserved_miRNA	hsa-mir-103a-2	MI0000108	UUGUGCUUUCAGCUUCUUUACAGUGCUGCCUUGUAGCAUUCAGGUCAAGCAGCAUUGUACAGGGCUAUGAAAGAACCA	chr20:3917494-3917571(+)	MIPF0000024	mir-103	103a-2,103b-2	p1@PANK2	ENST00000336066.3	1
hsa-miR-301b-3p	3p	MIMAT0004958	CAGUGCAAUGAUAUUGUCAAAGC	AGUGCA	23	Yes	Mature_miRNA	canonical_conserved_miRNA	hsa-mir-301b	MI0005568	GCCGCAGGUGCUCUGACGAGGUUGCACUACUGUGCUCUGAGAAGCAGUGCAAUGAUAUUGUCAAAGCAUCUGGGACCA	chr22:21652981-21653058(+)	MIPF0000034	mir-130	130b,301b	p3@PPIL2	ENST00000498589.1	1
hsa-miR-329-5p	5p	MIMAT0026555	GAGGUUUUCUGGGUUUCUGUUUC	AGGUUU	23	Yes	Star_miRNA	canonical_conserved_miRNA	hsa-mir-329-2	MI0001726	GUGGUACCUGAAGAGAGGUUUUCUGGGUUUCUGUUUCUUUAUUGAGGACGAAACACACCUGGUUAACCUCUUUUCCAGUAUCAA	chr14:101027100-101027183(+)	MIPF0000110	mir-329	134,154,299,376c,369,376a-1,377,379,380,381,382,323a,329-1,329-2,409,412,410,376b,485,487a,494,495,496,539,544a,376a-2,487b,411,654,655,656,758,668,1185-2,1185-1,300,541,889,543,1197,1193,323b	p1@MEG3	Gtl2-Dio3	1
hsa-miR-302b-3p	3p	MIMAT0000715	UAAGUGCUUCCAUGUUUUAGUAG	AAGUGC	23	Yes	Mature_miRNA	canonical_conserved_miRNA	hsa-mir-302b	MI0000772	GCUCCCUUCAACUUUAACAUGGAAGUGCUUUCUGUGACUUUAAAAGUAAGUGCUUCCAUGUUUUAGUAGGAGU	chr4:112648485-112648557(-)	MIPF0000071	mir-302	302a,302b,302c,302d,367	p1@ENST00000505215,p1@ENST00000509938	ENST00000509938.1	1
hsa-miR-518c-3p	3p	MIMAT0002848	CAAAGCGCUUCUCUUUAGAGUGU	AAAGCG	23	Yes	Mature_miRNA	canonical_conserved_miRNA	hsa-mir-518c	MI0003159	GCGAGAAGAUCUCAUGCUGUGACUCUCUGGAGGGAAGCACUUUCUGUUGUCUGAAAGAAAACAAAGCGCUUCUCUUUAGAGUGUUACGGUUUGAGAAAAGC	chr19:53708735-53708835(+)	MIPF0000020	mir-515	512-1,512-2,498,520e,515-1,519e,520f,515-2,519c,520a,526b,519b,525,523,518f,520b,518b,526a-1,520c,518c,524,517a,519d,521-2,520d,517b,520g,516b-2,526a-2,518e,518a-1,518d,516b-1,518a-2,517c,520h,521-1,522,519a-1,527,516a-1,516a-2,519a-2,1323,1283-1,1283-2	Unknown	Unknown	1
hsa-miR-4659a-3p	3p	MIMAT0019727	UUUCUUCUUAGACAUGGCAACG	UUCUUC	22	Yes	-	non-canonical_miRNA	hsa-mir-4659a	MI0017287	GAAACUGCUGAAGCUGCCAUGUCUAAGAAGAAAACUUUGGAGAAAAAUUUUCUUCUUAGACAUGGCAACGUCAACAGUUUC	chr8:6745164-6745244(+)	MIPF0001256	mir-4659	4659a,4659b	p1@AGPAT5	ENST00000523234.1	1
hsa-miR-4435	5p	MIMAT0018951	AUGGCCAGAGCUCACACAGAGG	UGGCCA	22	NO	-	non-canonical_miRNA	hsa-mir-4435-2	MI0016777	GCAAAUGGCCAGAGCUCACACAGAGGGAUGAGUGCACUUCACCUGCAGUGUGACUCAGCAGGCCAACAGAUGCU	chr2:111321013-111321086(-)	MIPF0001220	mir-4435	4435-2	p1@ENST00000432818	ENST00000432818.1	1
hsa-miR-1469	5p	MIMAT0007347	CUCGGCGCGGGGCGCGGGCUCC	UCGGCG	22	NO	-	non-canonical_miRNA	hsa-mir-1469	MI0007074	CUCGGCGCGGGGCGCGGGCUCCGGGUUGGGGCGAGCCAACGCCGGGG	chr15:96333261-96333307(+)	MIPF0000979	mir-1469	1469	p1@NR2F2	ENST00000394166.3	1
hsa-miR-937-3p	3p	MIMAT0004980	AUCCGCGCUCUGACUCUCUGCC	UCCGCG	22	Yes	-	non-canonical_miRNA	hsa-mir-937	MI0005759	AGCACUGCCCCCGGUGAGUCAGGGUGGGGCUGGCCCCCUGCUUCGUGCCCAUCCGCGCUCUGACUCUCUGCCCACCUGCAGGAGCU	chr8:143812957-143813042(-)	MIPF0000560	mir-937	937	p1@SCRIB	NM_015356	1
hsa-miR-6501-5p	5p	MIMAT0025458	AGUUGCCAGGGCUGCCUUUGGU	GUUGCC	22	Yes	-	non-canonical_miRNA	hsa-mir-6501	MI0022213	GGAGUUGCCAGGGCUGCCUUUGGUGACAGCAGCAGUAGAGUUGCCAGAGCAGCCUGCGGUAACAGUA	chr21:33550662-33550728(+)	-	-	6501	p1@SON	ENST00000381679.4	1
hsa-miR-4504	5p	MIMAT0019040	UGUGACAAUAGAGAUGAACAUG	GUGACA	22	NO	-	non-canonical_miRNA	hsa-mir-4504	MI0016867	CUAAGAUAAUGUCCUCCAGGUUCAUCUCUGUUGUCAUUUGUGGCAUGGACCAUUUGUGACAAUAGAGAUGAACAUGGAGGAUAUUAUCUUAA	chr14:50299855-50299946(-)	MIPF0001508	mir-4504	4504	p1@L2HGDH	ENST00000555423.1	1
hsa-miR-548v	5p	MIMAT0015020	AGCUACAGUUACUUUUGCACCA	GCUACA	22	NO	-	non-canonical_miRNA	hsa-mir-548v	MI0014174	AAUACUAGGUUUGAGCAAAAGUAAUUGCGGUUUUGCCAUCAUGCCAAAAGCUACAGUUACUUUUGCACCAGCCUAAUAUU	chr8:17681578-17681657(-)	MIPF0000317	mir-548	548v	p1@MTUS1	ENST00000297488.6	1
hsa-miR-219b-5p	5p	MIMAT0019747	AGAUGUCCAGCCACAAUUCUCG	GAUGUC	22	Yes	-	non-canonical_miRNA	hsa-mir-219b	MI0017299	GGAGCUCAGCCACAGAUGUCCAGCCACAAUUCUCGGUUGGCCGCAGACUCGUACAAGAAUUGCGUUUGGACAAUCAGUGGCGAAGCCC	chr9:128392621-128392708(+)	MIPF0000044	mir-219	219a-2,219b	Unknown	Unknown	1
hsa-miR-4695-3p	3p	MIMAT0019789	UGAUCUCACCGCUGCCUCCUUC	GAUCUC	22	Yes	-	non-canonical_miRNA	hsa-mir-4695	MI0017328	CCUGCAGGAGGCAGUGGGCGAGCAGGCGGGGCAGCCCAAUGCCAUGGGCCUGAUCUCACCGCUGCCUCCUUCCC	chr1:18883202-18883275(-)	-	-	4695	p1@ALDH4A1	ENST00000290597.5	1
hsa-miR-3129-5p	5p	MIMAT0014992	GCAGUAGUGUAGAGAUUGGUUU	CAGUAG	22	Yes	-	non-canonical_miRNA	hsa-mir-3129	MI0014146	GUACUUGGGCAGUAGUGUAGAGAUUGGUUUGCCUGUUAAUGAAUUCAAACUAAUCUCUACACUGCUGCCCAAGAGC	chr2:189133036-189133111(-)	MIPF0001458	mir-3129	3129	p1@COL5A2	NM_000393	1
hsa-miR-1226-3p	3p	MIMAT0005577	UCACCAGCCCUGUGUUCCCUAG	CACCAG	22	Yes	-	non-canonical_miRNA	hsa-mir-1226	MI0006313	GUGAGGGCAUGCAGGCCUGGAUGGGGCAGCUGGGAUGGUCCAAAAGGGUGGCCUCACCAGCCCUGUGUUCCCUAG	chr3:47849555-47849629(+)	MIPF0000444	mir-1226	1226	p1@DHX30	ENST00000457607.1	1
hsa-miR-3938	5p	MIMAT0018353	AAUUCCCUUGUAGAUAACCCGG	AUUCCC	22	NO	-	non-canonical_miRNA	hsa-mir-3938	MI0016594	AGGAAUUUUUAACCCGAUCACUAGAUUAUCUACAAGGGAAUUUUUUUUUAAUUUAAAAAAUUCCCUUGUAGAUAACCCGGUGGUCAGGUUGGAUGGCUCCAUG	chr3:55852492-55852594(-)	MIPF0001520	mir-3938	3938	p1@ERC2	NM_015576	1
hsa-miR-4781-3p	3p	MIMAT0019943	AAUGUUGGAAUCCUCGCUAGAG	AUGUUG	22	NO	-	non-canonical_miRNA	hsa-mir-4781	MI0017426	AGGUGCACGCUCUAGCGGGGAUUCCAAUAUUGGGCCAAUUCCCCCAAUGUUGGAAUCCUCGCUAGAGCGUGCACUU	chr1:54054079-54054154(+)	-	-	4781	p1@TCEANC2	NM_153035	1
hsa-miR-548al	5p	MIMAT0019024	AACGGCAAUGACUUUUGUACCA	ACGGCA	22	NO	-	non-canonical_miRNA	hsa-mir-548al	MI0016851	GGUCGGUGCAAAAGUAAUUGCUGUUUUUGCCAUUAAAAAUAAUGGCAUUAAAAGUAAUGGCAAAAACGGCAAUGACUUUUGUACCAAUCUAAUAUCU	chr11:74399237-74399333(+)	MIPF0000317	mir-548	548al	p@chr11:74109574..74109604,+	ENST00000533008.1	1
hsa-miR-4511	5p	MIMAT0019048	GAAGAACUGUUGCAUUUGCCCU	AAGAAC	22	NO	-	non-canonical_miRNA	hsa-mir-4511	MI0016877	AAAAAAAAGGGAAAGAAGAACUGUUGCAUUUGCCCUGCACUCAGUUUGCACAGGGUAAAUGCAAUAGUUCUUCUUUCCCUUUUUUUA	chr15:65719246-65719332(-)	-	-	4511	p1@DENND4A	ENST00000443035.3	1
hsa-miR-365b-5p	5p	MIMAT0022833	AGGGACUUUCAGGGGCAGCUGU	GGGACU	22	Yes	Mature_miRNA	canonical_hsa-specific_miRNA	hsa-mir-365b	MI0000769	AGAGUGUUCAAGGACAGCAAGAAAAAUGAGGGACUUUCAGGGGCAGCUGUGUUUUCUGACUCAGUCAUAAUGCCCCUAAAAAUCCUUAUUGUUCUUGCAGUGUGCAUCGGG	chr17:31575411-31575521(+)	MIPF0000061	mir-365	365b,4725	p@chr17:29886228..29886248,+	curation	1
hsa-miR-3179	5p	MIMAT0015056	AGAAGGGGUGAAAUUUAAACGU	GAAGGG	22	NO	Mature_miRNA	canonical_hsa-specific_miRNA	hsa-mir-3179-2	MI0014216	CAGGAUCACAGACGUUUAAAUUACACUCCUUCUGCUGUGCCUUACAGCAGUAGAAGGGGUGAAAUUUAAACGUCUGUGAUCCUG	chr16:16300159-16300242(+)	MIPF0000900	mir-3179	3180-2,3179-2,3670-2	Unknown	Unknown	1
hsa-miR-4661-5p	5p	MIMAT0019729	AACUAGCUCUGUGGAUCCUGAC	ACUAGC	22	Yes	Mature_miRNA	canonical_hsa-specific_miRNA	hsa-mir-4661	MI0017289	UUUACUCUGAACUAGCUCUGUGGAUCCUGACAGACAGCCUGAUAGACAGGAUCCACAGAGCUAGUCCAGAGUAAA	chr8:91205485-91205559(+)	-	-	4661	p@chr8:92129810..92129814,+	ENST00000448384.2	1
hsa-miR-4637	5p	MIMAT0019694	UACUAACUGCAGAUUCAAGUGA	ACUAAC	22	NO	Mature_miRNA	canonical_hsa-specific_miRNA	hsa-mir-4637	MI0017264	CCCUUACUUGGAUCUGCAAUUAGUAUUUUAAUCAUAGAUUGUAUUUAGUUAGUUUUUAAUACUAACUGCAGAUUCAAGUGAGGG	chr5:14825929-14826012(-)	MIPF0001586	mir-4637	4637	p1@ANKH	NM_054027	1
hsa-miR-744-3p	3p	MIMAT0004946	CUGUUGCCACUAACCUCAACCU	UGUUGC	22	Yes	Star_miRNA	canonical_conserved_miRNA	hsa-mir-744	MI0005559	UUGGGCAAGGUGCGGGGCUAGGGCUAACAGCAGUCUUACUGAAGGUUUCCUGGAAACCACGCACAUGCUGUUGCCACUAACCUCAACCUUACUCGGUC	chr17:12081899-12081996(+)	MIPF0000431	mir-744	744	p1@MAP2K4	ENST00000602811.1	1
hsa-miR-150-3p	3p	MIMAT0004610	CUGGUACAGGCCUGGGGGACAG	UGGUAC	22	Yes	Star_miRNA	canonical_conserved_miRNA	hsa-mir-150	MI0000479	CUCCCCAUGGCCCUGUCUCCCAACCCUUGUACCAGUGCUGGGCUCAGACCCUGGUACAGGCCUGGGGGACAGGGACCUGGGGAC	chr19:49500785-49500868(-)	MIPF0000197	mir-150	150	p1@MIR150	curation	1
hsa-miR-376b-3p	3p	MIMAT0002172	AUCAUAGAGGAAAAUCCAUGUU	UCAUAG	22	Yes	Mature_miRNA	canonical_conserved_miRNA	hsa-mir-376b	MI0002466	CAGUCCUUCUUUGGUAUUUAAAACGUGGAUAUUCCUUCUAUGUUUACGUGAUUCCUGGUUAAUCAUAGAGGAAAAUCCAUGUUUUCAGUAUCAAAUGCUG	chr14:101040436-101040535(+)	MIPF0000091	mir-368	134,154,299,376c,369,376a-1,377,379,380,381,382,323a,329-1,329-2,409,412,410,376b,485,487a,494,495,496,539,544a,376a-2,487b,411,654,655,656,758,668,1185-2,1185-1,300,541,889,543,1197,1193,323b	p1@MEG3	Gtl2-Dio3	1
hsa-miR-376a-5p	5p	MIMAT0003386	GUAGAUUCUCCUUCUAUGAGUA	UAGAUU	22	Yes	Star_miRNA	canonical_conserved_miRNA	hsa-mir-376a-1	MI0000784	UAAAAGGUAGAUUCUCCUUCUAUGAGUACAUUAUUUAUGAUUAAUCAUAGAGGAAAAUCCACGUUUUC	chr14:101040782-101040849(+)	MIPF0000091	mir-368	134,154,299,376c,369,376a-1,377,379,380,381,382,323a,329-1,329-2,409,412,410,376b,485,487a,494,495,496,539,544a,376a-2,487b,411,654,655,656,758,668,1185-2,1185-1,300,541,889,543,1197,1193,323b	p1@MEG3	Gtl2-Dio3	1
hsa-miR-380-5p	5p	MIMAT0000734	UGGUUGACCAUAGAACAUGCGC	GGUUGA	22	Yes	Mature_miRNA	canonical_conserved_miRNA	hsa-mir-380	MI0000788	AAGAUGGUUGACCAUAGAACAUGCGCUAUCUCUGUGUCGUAUGUAAUAUGGUCCACAUCUU	chr14:101025017-101025077(+)	MIPF0000126	mir-379	134,154,299,376c,369,376a-1,377,379,380,381,382,323a,329-1,329-2,409,412,410,376b,485,487a,494,495,496,539,544a,376a-2,487b,411,654,655,656,758,668,1185-2,1185-1,300,541,889,543,1197,1193,323b	p1@MEG3	Gtl2-Dio3	1
hsa-miR-3173-5p	5p	MIMAT0019214	UGCCCUGCCUGUUUUCUCCUUU	GCCCUG	22	Yes	Mature_miRNA	canonical_conserved_miRNA	hsa-mir-3173	MI0014204	UCCCUGCCCUGCCUGUUUUCUCCUUUGUGAUUUUAUGAGAACAAAGGAGGAAAUAGGCAGGCCAGGGA	chr14:95137919-95137986(-)	MIPF0001383	mir-3173	3173	p1@DICER1	NM_177438	1
hsa-miR-20b-3p	3p	MIMAT0004752	ACUGUAGUAUGGGCACUUCCAG	CUGUAG	22	Yes	Star_miRNA	canonical_conserved_miRNA	hsa-mir-20b	MI0001519	AGUACCAAAGUGCUCAUAGUGCAGGUAGUUUUGGCAUGACUCUACUGUAGUAUGGGCACUUCCAGUACU	chrX:134169809-134169877(-)	MIPF0000001	mir-17	19b-2,92a-2,106a,363,18b,20b	p@chrX:133308067..133308078,-	curation	1
hsa-miR-191-3p	3p	MIMAT0001618	GCUGCGCUUGGAUUUCGUCCCC	CUGCGC	22	Yes	Star_miRNA	canonical_conserved_miRNA	hsa-mir-191	MI0000465	CGGCUGGACAGCGGGCAACGGAAUCCCAAAAGCAGCUGUUGUCUCCAGAGCAUUCCAGCUGCGCUUGGAUUUCGUCCCCUGCUCUCCUGCCU	chr3:49020618-49020709(-)	MIPF0000194	mir-191	191,425	p2@DALRD3	ENST00000313778.5	1
hsa-miR-26a-1-3p	3p	MIMAT0004499	CCUAUUCUUGGUUACUUGCACG	CUAUUC	22	Yes	Star_miRNA	canonical_conserved_miRNA	hsa-mir-26a-1	MI0000083	GUGGCCUCGUUCAAGUAAUCCAGGAUAGGCUGUGCAGGUCCCAAUGGGCCUAUUCUUGGUUACUUGCACGGGGACGC	chr3:37969404-37969480(+)	MIPF0000043	mir-26	26a-1	p1@CTDSPL	ENST00000443503.2	1
hsa-miR-579-5p	5p	MIMAT0026616	UCGCGGUUUGUGCCAGAUGACG	CGCGGU	22	Yes	Mature_miRNA	canonical_conserved_miRNA	hsa-mir-579	MI0003586	CAUAUUAGGUUAAUGCAAAAGUAAUCGCGGUUUGUGCCAGAUGACGAUUUGAAUUAAUAAAUUCAUUUGGUAUAAACCGCGAUUAUUUUUGCAUCAAC	chr5:32394378-32394475(-)	MIPF0000317	mir-548	579	p1@ZFR	NM_016107	1
hsa-miR-196b-3p	3p	MIMAT0009201	UCGACAGCACGACACUGCCUUC	CGACAG	22	Yes	Star_miRNA	canonical_conserved_miRNA	hsa-mir-196b	MI0001150	ACUGGUCGGUGAUUUAGGUAGUUUCCUGUUGUUGGGAUCCACCUUUCUCUCGACAGCACGACACUGCCUUCAUUACUUCAGUUG	chr7:27169480-27169563(-)	MIPF0000031	mir-196	196b	p1@ENST00000470747	ENST00000470747.4	1
hsa-miR-217-3p	3p	MIMAT0037308	CAUCAGUUCCUAAUGCAUUGCC	AUCAGU	22	Yes	Star_miRNA	canonical_conserved_miRNA	hsa-mir-217	MI0000293	AGUAUAAUUAUUACAUAGUUUUUGAUGUCGCAGAUACUGCAUCAGGAACUGAUUGGAUAAGAAUCAGUCACCAUCAGUUCCUAAUGCAUUGCCUUCAGCAUCUAAACAAG	chr2:55982967-55983076(-)	MIPF0000077	mir-217	216a,217	p1@MIR216A	ENST00000446139.1	1
hsa-miR-33b-3p	3p	MIMAT0004811	CAGUGCCUCGGCAGUGCAGCCC	AGUGCC	22	Yes	Star_miRNA	canonical_conserved_miRNA	hsa-mir-33b	MI0003646	GCGGGCGGCCCCGCGGUGCAUUGCUGUUGCAUUGCACGUGUGUGAGGCGGGUGCAGUGCCUCGGCAGUGCAGCCCGGAGCCGGCCCCUGGCACCAC	chr17:17813836-17813931(-)	MIPF0000070	mir-33	33b,6777	p1@SREBF1	ENST00000355815.4	1
hsa-miR-216b-5p	5p	MIMAT0004959	AAAUCUCUGCAGGCAAAUGUGA	AAUCUC	22	NO	Mature_miRNA	canonical_conserved_miRNA	hsa-mir-216b	MI0005569	GCAGACUGGAAAAUCUCUGCAGGCAAAUGUGAUGUCACUGAGGAAAUCACACACUUACCCGUAGAGAUUCUACAGUCUGACA	chr2:56000714-56000795(-)	MIPF0000054	mir-216	216b	p@chr2:56241382..56241393,-	ENST00000446139.1	1
hsa-miR-6503-3p	3p	MIMAT0025463	GGGACUAGGAUGCAGACCUCC	GGACUA	21	Yes	-	non-canonical_miRNA	hsa-mir-6503	MI0022215	AAUGGUCCCCCCAGGGAGGUCUGCAUUCAAAUCCCCAGAAGCUGAGGAUUAGGGGACUAGGAUGCAGACCUCCCUGGGGGACCAUU	chr11:60209071-60209156(-)	-	-	6503	p1@MS4A4E	ENST00000532442.1	1
hsa-miR-4804-3p	3p	MIMAT0019985	UGCUUAACCUUGCCCUCGAAA	GCUUAA	21	Yes	-	non-canonical_miRNA	hsa-mir-4804	MI0017452	UCAGUGUAUUUGGACGGUAAGGUUAAGCAAGGUGCGUCGUAUCUUGCUUAACCUUGCCCUCGAAAUACACUGA	chr5:72878591-72878663(+)	-	-	4804	p1@TNPO1	NM_153188	1
hsa-miR-1267	5p	MIMAT0005921	CCUGUUGAAGUGUAAUCCCCA	CUGUUG	21	NO	-	non-canonical_miRNA	hsa-mir-1267	MI0006404	CUCCCAAAUCUCCUGUUGAAGUGUAAUCCCCACCUCCAGCAUUGGGGAUUACAUUUCAACAUGAGAUUUGGAUGAGGA	chr13:107531171-107531248(-)	MIPF0000640	mir-1267	1267	p1@FAM155A	NM_001080396	1
hsa-miR-4797-3p	3p	MIMAT0019973	UCUCAGUAAGUGGCACUCUGU	CUCAGU	21	Yes	-	non-canonical_miRNA	hsa-mir-4797	MI0017444	GACUCAGAAGACAGAGUGCCACUUACUGAAAGGUUUUUUCUCUCAGUAAGUGGCACUCUGUCUUCUGAGUU	chr3:197293878-197293948(-)	-	-	4797	p1@DLG1	ENST00000419553.1	1
hsa-miR-11400	5p	MIMAT0044657	UCGGCUGUGUAUCUCUGUGUC	CGGCUG	21	NO	-	non-canonical_miRNA	hsa-mir-11400	MI0036559	CAAGGGCGACUCGGCUGUGUAUCUCUGUGUCAGAAGCUUAGCCACAGUGUGGCACAGUCGUGUCCUUCCUGCUCACA	chr7:142474527-142474603(+)	-	-	11400	Unknown	Unknown	1
hsa-miR-6765-3p	3p	MIMAT0027431	UCACCUGGCUGGCCCGCCCAG	CACCUG	21	Yes	-	non-canonical_miRNA	hsa-mir-6765	MI0022610	GUGAGGCGGGGCCAGGAGGGUGUGUGGCGUGGGUGCUGCGGGGCCGUCAGGGUGCCUGCGGGACGCUCACCUGGCUGGCCCGCCCAG	chr14:105150778-105150864(-)	-	-	6765	p1@JAG2	NM_145159	1
hsa-miR-1285-5p	5p	MIMAT0022719	GAUCUCACUUUGUUGCCCAGG	AUCUCA	21	Yes	-	non-canonical_miRNA	hsa-mir-1285-1	MI0006346	UGUAGAGAUAGGAUCUCACUUUGUUGCCCAGGCUGGUCUCAAACUCCUGGUCUGGGCAACAAAGUGAGACCUUAUCUCUACAAG	chr7:92204015-92204098(-)	MIPF0000559	mir-1285	1285-1	p1@KRIT1	NM_001013406	1
hsa-miR-3130-5p	5p	MIMAT0014995	UACCCAGUCUCCGGUGCAGCC	ACCCAG	21	Yes	-	non-canonical_miRNA	hsa-mir-3130-1	MI0014147	CUUGUCAUGUCUUACCCAGUCUCCGGUGCAGCCUGUUGUCAAGGCUGCACCGGAGACUGGGUAAGACAUGACAAG	chr2:206783234-206783308(-)	MIPF0000845	mir-3130	3130-1	Unknown	Unknown	1
hsa-miR-8485	5p	MIMAT0033692	CACACACACACACACACGUAU	ACACAC	21	NO	-	non-canonical_miRNA	hsa-mir-8485	MI0027288	UCUGUGAUAUACGUGUGUGUGUGUGUGUAUAUAGCAUAUGUGUAUACAUACACACACACACACACACACACACACACACACACACACGUAU	chr2:50696172-50696262(-)	-	-	8485	p1@NRXN1	ENST00000405472.3	1
hsa-miR-548au-5p	5p	MIMAT0022291	AAAAGUAAUUGCGGUUUUUGC	AAAGUA	21	NO	-	non-canonical_miRNA	hsa-mir-548au	MI0019145	AAAAGUAAUUGCGGUUUUUGCUAUUGGUUUUAAUGGCAGUUACUUUUGCACCAG	chr9:93594841-93594894(+)	MIPF0000317	mir-548	548au	p1@PHF2	NM_005392	1
hsa-miR-3130-3p	3p	MIMAT0014994	GCUGCACCGGAGACUGGGUAA	CUGCAC	21	Yes	Star_miRNA	canonical_hsa-specific_miRNA	hsa-mir-3130-2	MI0014148	CUUGUCAUGUCUUACCCAGUCUCCGGUGCAGCCUUGACAACAGGCUGCACCGGAGACUGGGUAAGACAUGACAAG	chr2:206783234-206783308(+)	MIPF0000845	mir-3130	3130-2	p1@FASTKD2	ENST00000403094.3	1
hsa-miR-2116-3p	3p	MIMAT0011161	CCUCCCAUGCCAAGAACUCCC	CUCCCA	21	Yes	Mature_miRNA	canonical_hsa-specific_miRNA	hsa-mir-2116	MI0010635	GACCUAGGCUAGGGGUUCUUAGCAUAGGAGGUCUUCCCAUGCUAAGAAGUCCUCCCAUGCCAAGAACUCCCAGACUAGGA	chr15:59171183-59171262(-)	-	-	2116	p1@MYO1E	NM_004998	1
hsa-miR-653-5p	5p	MIMAT0003328	GUGUUGAAACAAUCUCUACUG	UGUUGA	21	Yes	Mature_miRNA	canonical_conserved_miRNA	hsa-mir-653	MI0003674	UUCAUUCCUUCAGUGUUGAAACAAUCUCUACUGAACCAGCUUCAAACAAGUUCACUGGAGUUUGUUUCAAUAUUGCAAGAAUGAUAAGAUGGAAGC	chr7:93482760-93482855(-)	MIPF0000435	mir-653	489,653	p1@CALCR	NM_001742	1
hsa-let-7g-3p	3p	MIMAT0004584	CUGUACAGGCCACUGCCUUGC	UGUACA	21	Yes	Star_miRNA	canonical_conserved_miRNA	hsa-let-7g	MI0000433	AGGCUGAGGUAGUAGUUUGUACAGUUUGAGGGUCUAUGAUACCACCCGGUACAGGAGAUAACUGUACAGGCCACUGCCUUGCCA	chr3:52268278-52268361(-)	MIPF0000002	let-7	let7g	p1@WDR82	NM_025222	1
hsa-miR-502-5p	5p	MIMAT0002873	AUCCUUGCUAUCUGGGUGCUA	UCCUUG	21	Yes	Star_miRNA	canonical_conserved_miRNA	hsa-mir-502	MI0003186	UGCUCCCCCUCUCUAAUCCUUGCUAUCUGGGUGCUAGUGCUGGCUCAAUGCAAUGCACCUGGGCAAGGAUUCAGAGAGGGGGAGCU	chrX:50014598-50014683(+)	MIPF0000139	mir-500	188,362,500a,501,502,532,660,500b	p1@CLCN5	ENST00000376091.3	1
hsa-miR-204-3p	3p	MIMAT0022693	GCUGGGAAGGCAAAGGGACGU	CUGGGA	21	Yes	Star_miRNA	canonical_conserved_miRNA	hsa-mir-204	MI0000284	GGCUACAGUCUUUCUUCAUGUGACUCGUGGACUUCCCUUUGUCAUCCUAUGCCUGAGAAUAUAUGAAGGAGGCUGGGAAGGCAAAGGGACGUUCAAUUGUCAUCACUGGC	chr9:70809975-70810084(-)	MIPF0000042	mir-204	204	p1@TRPM3	ENST00000377101.1	1
hsa-miR-660-3p	3p	MIMAT0022711	ACCUCCUGUGUGCAUGGAUUA	CCUCCU	21	Yes	Star_miRNA	canonical_conserved_miRNA	hsa-mir-660	MI0003684	CUGCUCCUUCUCCCAUACCCAUUGCAUAUCGGAGUUGUGAAUUCUCAAAACACCUCCUGUGUGCAUGGAUUACAGGAGGGUGAGCCUUGUCAUCGUG	chrX:50013241-50013337(+)	MIPF0000113	mir-188	188,362,500a,501,502,532,660,500b	p1@CLCN5	ENST00000376091.3	1
hsa-miR-873-5p	5p	MIMAT0004953	GCAGGAACUUGUGAGUCUCCU	CAGGAA	21	Yes	Mature_miRNA	canonical_conserved_miRNA	hsa-mir-873	MI0005564	GUGUGCAUUUGCAGGAACUUGUGAGUCUCCUAUUGAAAAUGAACAGGAGACUGAUGAGUUCCCGGGAACACCCACAA	chr9:28888879-28888955(-)	MIPF0000390	mir-873	873	p@chr9:29212195..29212234,-	NM_001258282	1
hsa-miR-1197	5p	MIMAT0005955	UAGGACACAUGGUCUACUUCU	AGGACA	21	NO	Mature_miRNA	canonical_conserved_miRNA	hsa-mir-1197	MI0006656	ACUUCCUGGUAUUUGAAGAUGCGGUUGACCAUGGUGUGUACGCUUUAUUUGUGACGUAGGACACAUGGUCUACUUCUUCUCAAUAUCA	chr14:101025564-101025651(+)	MIPF0000126	mir-379	134,154,299,376c,369,376a-1,377,379,380,381,382,323a,329-1,329-2,409,412,410,376b,485,487a,494,495,496,539,544a,376a-2,487b,411,654,655,656,758,668,1185-2,1185-1,300,541,889,543,1197,1193,323b	p1@MEG3	Gtl2-Dio3	1
hsa-miR-11401	5p	MIMAT0044658	UCACGUCUGCGGCUGUCACG	CACGUC	20	NO	-	non-canonical_miRNA	hsa-mir-11401	MI0036560	CUCGCGGCUGUCACGUCUGCGGCUGUCACGUCUGCUAGGGGGUUGGGGGGUCCAGGAAGGGCAGCGAGU	chr16:87853896-87853964(+)	-	-	11401	Unknown	Unknown	1
hsa-miR-4429	5p	MIMAT0018944	AAAAGCUGGGCUGAGAGGCG	AAAGCU	20	NO	-	non-canonical_miRNA	hsa-mir-4429	MI0016768	AGGGAGAAAAGCUGGGCUGAGAGGCGACUGGUGUCUAAUUUGUUUGUCUCUCCAACUCAGACUGCCUGGCCCA	chr2:11540605-11540677(-)	MIPF0001474	mir-4429	4429	Unknown	Unknown	1
hsa-miR-1276	5p	MIMAT0005930	UAAAGAGCCCUGUGGAGACA	AAAGAG	20	NO	Mature_miRNA	canonical_hsa-specific_miRNA	hsa-mir-1276	MI0006416	CCCCAGCUAGGUAAAGAGCCCUGUGGAGACACCUGGAUUCAGAGAACAUGUCUCCACUGAGCACUUGGGCCUUGAUGGCGGCU	chr15:85770496-85770578(-)	MIPF0000652	mir-1276	1276	p1@KLHL25	ENST00000559131.1	1
hsa-miR-3176	5p	MIMAT0015053	ACUGGCCUGGGACUACCGG	CUGGCC	19	NO	-	non-canonical_miRNA	hsa-mir-3176	MI0014210	UGGCCUCUCCAGUCUGCAGCUCCCGGCAGCCUCGGGCCACACUCCCGGGAUCCCCAGGGACUGGCCUGGGACUACCGGGGGUGGCGGCCG	chr16:543277-543366(+)	-	-	3176,5587	p1@SOLH	ENST00000562370.1	1
hsa-miR-4488	5p	MIMAT0019022	AGGGGGCGGGCUCCGGCG	GGGGGC	18	NO	-	non-canonical_miRNA	hsa-mir-4488	MI0016849	GGUAGGGGGCGGGCUCCGGCGCUGGGACCCCACUAGGGUGGCGCCUUGGCCCCGCCCCGCCC	chr11:61508596-61508657(+)	MIPF0001623	mir-4488	4488	Unknown	Unknown	1
hsa-miR-4284	5p	MIMAT0016915	GGGCUCACAUCACCCCAU	GGCUCA	18	NO	-	non-canonical_miRNA	hsa-mir-4284	MI0015893	GUUCUGUGAGGGGCUCACAUCACCCCAUCAAAGUGGGGACUCAUGGGGAGAGGGGGUAGUUAGGAGCUUUGAUAGAGGCGG	chr7:73711317-73711397(+)	-	-	4284	Unknown	Unknown	1
hsa-miR-4497	5p	MIMAT0019032	CUCCGGGACGGCUGGGC	UCCGGG	17	NO	-	non-canonical_miRNA	hsa-mir-4497	MI0016859	ACCUCCGGGACGGCUGGGCGCCGGCGGCCGGGAGAUCCGCGCUUCCUGAAUCCCGGCCGGCCCGCCCGGCGCCCGUCCGCCCGCGGGUC	chr12:109833348-109833436(+)	-	-	4497	Unknown	Unknown	1
hsa-miR-4492	5p	MIMAT0019027	GGGGCUGGGCGCGCGCC	GGGCUG	17	NO	-	non-canonical_miRNA	hsa-mir-4492	MI0016854	CUGCAGCGUGCUUCUCCAGGCCCCGCGCGCGGACAGACACACGGACAAGUCCCGCCAGGGGCUGGGCGCGCGCCAGCCGG	chr11:118910708-118910787(+)	-	-	4492	Unknown	Unknown	1
hsa-miR-3195	5p	MIMAT0015079	CGCGCCGGGCCCGGGUU	GCGCCG	17	NO	-	non-canonical_miRNA	hsa-mir-3195	MI0014240	CCGCAGCCGCCGCGCCGGGCCCGGGUUGGCCGCUGACCCCCGCGGGGCCCCCGGCGGCCGGGGCGGGGGCGGGGGCUGCCCCGG	chr20:62064802-62064885(+)	-	-	3195	Unknown	Unknown	1
